# Supplementary material for: (2R,6S)-tert-Butyl 2-(benzhydryl­carbamo­yl)-6-methyl­morpholine-4-carboxyl­ate
Source: Acta Crystallogr Sect E Struct Rep Online. 2011 May 20;67(Pt 6):o1437. doi: 10.1107/S1600536811017764 (PMC3120296; doi:10.1107/S1600536811017764)
Supplement: Supplementary file 1 [file e-67-o1437-sup1.cif]

##############################################################################
#                                                                            #
# This CIF contains the data in a paper accepted for publication in          #
# Acta Crystallographica Section E. It conforms to the requirements of       #
# Notes for Authors for Acta Crystallographica Section E, and has been       #
# peer reviewed under the auspices of the IUCr Commission on Journals.       #
#                                                                            #
# Full details of the Crystallographic Information File format               #
# are given in the paper "The Crystallographic Information File (CIF):       #
# a New Standard Archive File for Crystallography" by S. R. Hall, F. H.      #
# Allen and I. D. Brown [Acta Cryst. (1991), A47, 655-685].                  #
#                                                                            #
# The current version of the core CIF dictionary is obtainable from          #
# ftp://ftp.iucr.org/pub/cif_core.dic.                                       #
#                                                                            #
# Software is freely available for graphical display of the structure(s)     #
# in this CIF. For information consult the CIF software page                 #
# http://www.iucr.org/resources/cif/software.                                #
#                                                                            #
# This file may be used for bona fide research purposes within the           #
# scientific community so long as proper attribution is given to the journal # 
# article from which it was obtained.                                        #
#                                                                            #
##############################################################################
data_I
_audit_creation_method     SHELXL-97
_chemical_name_systematic
;
(2<i>R</i>,6<i>S</i>)-<i>tert</i>-Butyl
2-[(diphenylmethyl)carbamoyl]-6-methylmorpholine-4-carboxylate
;
_chemical_name_common
;
(2<i>R</i>,6<i>S</i>)-<i>tert</i>-Butyl 2-(benzhydrylcarbamoyl)-6-
methylmorpholine-4-carboxylate
;
_chemical_formula_moiety     'C24 H30 N2 O4'
_chemical_formula_sum     'C24 H30 N2 O4'
_chemical_formula_iupac     'C24 H30 N2 O4'
_chemical_formula_weight     410.50
_chemical_melting_point     ?
_symmetry_cell_setting     monoclinic
_symmetry_space_group_name_H-M     'C 2'
_symmetry_space_group_name_hall     'C 2y'
loop_
    _symmetry_equiv_pos_as_xyz
    'x, y, z'
    '-x, y, -z'
    'x+1/2, y+1/2, z'
    '-x+1/2, y+1/2, -z'
_cell_length_a     27.248(4)
_cell_length_b     5.8241(8)
_cell_length_c     14.275(2)
_cell_angle_alpha     90.00
_cell_angle_beta     94.192(3)
_cell_angle_gamma     90.00
_cell_volume     2259.3(5)
_cell_formula_units_Z     4
_cell_measurement_reflns_used     2344
_cell_measurement_theta_min     5.723
_cell_measurement_theta_max     47.936
_cell_measurement_temperature     293(2)
_exptl_crystal_description     prismatic
_exptl_crystal_colour     white
_exptl_crystal_size_max     0.369
_exptl_crystal_size_mid     0.240
_exptl_crystal_size_min     0.155
_exptl_crystal_density_diffrn     1.207
_exptl_crystal_density_meas     ?
_exptl_crystal_density_method     'not measured'
_exptl_crystal_F_000     880
_exptl_absorpt_coefficient_mu     0.082
_exptl_absorpt_correction_type     none
_exptl_absorpt_process_details     ?
_exptl_absorpt_correction_T_min     ?
_exptl_absorpt_correction_T_max     ?
_exptl_special_details
;
;
_diffrn_ambient_temperature     293(2)
_diffrn_radiation_type     MoK\a
_diffrn_radiation_wavelength     0.71073
_diffrn_radiation_source     'fine-focus sealed tube'
_diffrn_radiation_monochromator     graphite
_diffrn_measurement_device_type     'Bruker SMART APEX CCD'
_diffrn_measurement_method     '\f and \w'
_diffrn_detector_area_resol_mean     ?
_diffrn_reflns_number     5956
_diffrn_reflns_av_R_equivalents     0.1100
_diffrn_reflns_av_sigmaI/netI     0.0822
_diffrn_reflns_theta_min     1.99
_diffrn_reflns_theta_max     25.49
_diffrn_reflns_theta_full     25.49
_diffrn_measured_fraction_theta_max     0.994
_diffrn_measured_fraction_theta_full     0.994
_diffrn_reflns_limit_h_min     -32
_diffrn_reflns_limit_h_max     27
_diffrn_reflns_limit_k_min     -6
_diffrn_reflns_limit_k_max     7
_diffrn_reflns_limit_l_min     -17
_diffrn_reflns_limit_l_max     16
_diffrn_standards_number     ?
_diffrn_standards_interval_count     ?
_diffrn_standards_interval_time     ?
_diffrn_standards_decay_%     ?
_refine_special_details
;
Refinement of <i>F</i>^2^ against ALL reflections. The weighted <i>R</i>-factor
<i>wR</i> and goodness of fit <i>S</i> are based on <i>F</i>^2^, conventional
<i>R</i>-factors <i>R</i> are based on <i>F</i>, with <i>F</i> set to zero for
negative <i>F</i>^2^. The threshold expression of <i>F</i>^2^ >
\s(<i>F</i>^2^) is used only for calculating <i>R</i>-factors(gt) <i>etc</i>.
and is not relevant to the choice of reflections for refinement.
<i>R</i>-factors based on <i>F</i>^2^ are statistically about twice as large
as those based on <i>F</i>, and <i>R</i>- factors based on ALL data will be
even larger.
;
_reflns_number_total     2310
_reflns_number_gt     1934
_reflns_threshold_expression     I>2\s(I)
_refine_ls_structure_factor_coef     Fsqd
_refine_ls_matrix_type     full
_refine_ls_R_factor_all     0.0547
_refine_ls_R_factor_gt     0.0476
_refine_ls_wR_factor_gt     0.1048
_refine_ls_wR_factor_ref     0.1093
_refine_ls_goodness_of_fit_ref     0.963
_refine_ls_restrained_S_all     0.963
_refine_ls_number_reflns     2310
_refine_ls_number_parameters     279
_refine_ls_number_restraints     1
_refine_ls_hydrogen_treatment     mixed
_refine_ls_weighting_scheme     calc
_refine_ls_weighting_details
                 'calc w=1/[\s^2^(Fo^2^)+(0.0542P)^2^] where P=(Fo^2^+2Fc^2^)/3'
_atom_sites_solution_hydrogens     geom
_atom_sites_solution_primary     direct
_atom_sites_solution_secondary     difmap
_refine_ls_shift/su_max     0.018
_refine_ls_shift/su_mean     0.003
_refine_diff_density_max     0.150
_refine_diff_density_min     -0.228
_refine_ls_extinction_method     none
_refine_ls_extinction_coef     ?
_refine_ls_abs_structure_details     ?
_refine_ls_abs_structure_Flack     ?
loop_
    _atom_type_symbol
    _atom_type_description
    _atom_type_scat_dispersion_real
    _atom_type_scat_dispersion_imag
    _atom_type_scat_source
    'C' 'C' 0.0033 0.0000
                         'International Tables Vol C Tables 4.2.6.8 and 6.1.1.4'
    'H' 'H' 0.0000 0.0000
                         'International Tables Vol C Tables 4.2.6.8 and 6.1.1.4'
    'N' 'N' 0.0061 0.0000
                         'International Tables Vol C Tables 4.2.6.8 and 6.1.1.4'
    'O' 'O' 0.0106 0.0000
                         'International Tables Vol C Tables 4.2.6.8 and 6.1.1.4'
_computing_data_collection     'SMART (Bruker, 2002)'
_computing_cell_refinement     'SAINT (Bruker, 2002)'
_computing_data_reduction     'SAINT (Bruker, 2002)'
_computing_structure_solution     'SHELXS97 (Sheldrick, 2008)'
_computing_structure_refinement     'SHELXL97 (Sheldrick, 2008)'
_computing_molecular_graphics     'SHELXTL (Sheldrick, 2008)'
_computing_publication_material     'SHELXTL (Sheldrick, 2008)'
loop_
    _atom_site_type_symbol
    _atom_site_label
    _atom_site_fract_x
    _atom_site_fract_y
    _atom_site_fract_z
    _atom_site_U_iso_or_equiv
    _atom_site_adp_type
    _atom_site_calc_flag
    _atom_site_refinement_flags
    _atom_site_occupancy
    _atom_site_symmetry_multiplicity
    _atom_site_disorder_assembly
    _atom_site_disorder_group
    N N1 0.38365(9) 0.0550(5) -0.09403(17) 0.0726(8) Uani d . 1 1 . .
    N N2 0.32924(10) 0.1668(4) 0.19729(14) 0.0582(7) Uani d . 1 1 . .
    O O1 0.36972(10) 0.4751(5) 0.15139(14) 0.0892(8) Uani d . 1 1 . .
    O O2 0.30774(6) 0.0299(3) 0.02574(11) 0.0516(5) Uani d . 1 1 . .
    O O3 0.39908(8) 0.0609(4) -0.24661(13) 0.0740(6) Uani d . 1 1 . .
    O O4 0.43729(7) 0.3050(4) -0.14171(13) 0.0649(6) Uani d . 1 1 . .
    C C1 0.34746(10) 0.2991(5) 0.13400(17) 0.0504(6) Uani d . 1 1 . .
    C C2 0.34143(9) 0.2148(5) 0.03370(16) 0.0484(6) Uani d . 1 1 . .
    H H2 0.3284 0.3407 -0.0063 0.058 Uiso calc R 1 1 . .
    C C3 0.39051(10) 0.1440(7) 0.00143(19) 0.0702(9) Uani d . 1 1 . .
    H H3A 0.4125 0.2750 0.0031 0.084 Uiso calc R 1 1 . .
    H H3B 0.4051 0.0268 0.0429 0.084 Uiso calc R 1 1 . .
    C C4 0.34907(11) -0.1318(6) -0.1033(2) 0.0677(8) Uani d . 1 1 . .
    H H4A 0.3621 -0.2628 -0.0677 0.081 Uiso calc R 1 1 . .
    H H4B 0.3443 -0.1769 -0.1687 0.081 Uiso calc R 1 1 . .
    C C5 0.30039(10) -0.0621(5) -0.06807(17) 0.0529(7) Uani d . 1 1 . .
    H H5 0.2804 -0.2014 -0.0645 0.064 Uiso calc R 1 1 . .
    C C6 0.27212(12) 0.1025(7) -0.13283(19) 0.0747(9) Uani d . 1 1 . .
    H H6A 0.2429 0.1509 -0.1047 0.112 Uiso calc R 1 1 . .
    H H6B 0.2632 0.0278 -0.1916 0.112 Uiso calc R 1 1 . .
    H H6C 0.2922 0.2339 -0.1435 0.112 Uiso calc R 1 1 . .
    C C7 0.33164(10) 0.2209(5) 0.29757(15) 0.0528(7) Uani d . 1 1 . .
    H H7 0.3432 0.3797 0.3048 0.063 Uiso calc R 1 1 . .
    C C8 0.28101(10) 0.2103(5) 0.33392(16) 0.0512(6) Uani d . 1 1 . .
    C C9 0.25146(10) 0.0219(6) 0.31751(19) 0.0610(7) Uani d . 1 1 . .
    H H9 0.2632 -0.1026 0.2850 0.073 Uiso calc R 1 1 . .
    C C10 0.20460(11) 0.0133(7) 0.3483(2) 0.0739(9) Uani d . 1 1 . .
    H H10 0.1847 -0.1143 0.3353 0.089 Uiso calc R 1 1 . .
    C C11 0.18741(13) 0.1950(8) 0.3985(2) 0.0795(10) Uani d . 1 1 . .
    H H11 0.1558 0.1915 0.4192 0.095 Uiso calc R 1 1 . .
    C C12 0.21685(14) 0.3780(8) 0.4174(2) 0.0825(11) Uani d . 1 1 . .
    H H12 0.2056 0.4985 0.4529 0.099 Uiso calc R 1 1 . .
    C C13 0.26342(13) 0.3900(6) 0.38514(18) 0.0684(8) Uani d . 1 1 . .
    H H13 0.2829 0.5189 0.3979 0.082 Uiso calc R 1 1 . .
    C C14 0.36812(9) 0.0700(5) 0.35412(16) 0.0486(6) Uani d . 1 1 . .
    C C15 0.38313(10) 0.1338(6) 0.44504(18) 0.0625(8) Uani d . 1 1 . .
    H H15 0.3716 0.2702 0.4692 0.075 Uiso calc R 1 1 . .
    C C16 0.41486(12) -0.0017(8) 0.5002(2) 0.0775(10) Uani d . 1 1 . .
    H H16 0.4245 0.0440 0.5612 0.093 Uiso calc R 1 1 . .
    C C17 0.43244(11) -0.2042(8) 0.4660(3) 0.0787(10) Uani d . 1 1 . .
    H H17 0.4539 -0.2958 0.5033 0.094 Uiso calc R 1 1 . .
    C C18 0.41775(11) -0.2685(7) 0.3760(2) 0.0744(9) Uani d . 1 1 . .
    H H18 0.4293 -0.4051 0.3521 0.089 Uiso calc R 1 1 . .
    C C19 0.38604(11) -0.1329(6) 0.32084(19) 0.0606(7) Uani d . 1 1 . .
    H H19 0.3765 -0.1792 0.2599 0.073 Uiso calc R 1 1 . .
    C C20 0.40627(10) 0.1365(5) -0.16836(19) 0.0562(7) Uani d . 1 1 . .
    C C21 0.47203(10) 0.3996(5) -0.20592(19) 0.0570(7) Uani d . 1 1 . .
    C C22 0.49962(12) 0.5747(6) -0.1450(2) 0.0765(9) Uani d . 1 1 . .
    H H22A 0.4769 0.6863 -0.1239 0.115 Uiso calc R 1 1 . .
    H H22B 0.5235 0.6500 -0.1805 0.115 Uiso calc R 1 1 . .
    H H22C 0.5160 0.4996 -0.0916 0.115 Uiso calc R 1 1 . .
    C C23 0.50568(12) 0.2101(6) -0.2339(3) 0.0787(10) Uani d . 1 1 . .
    H H23A 0.5194 0.1329 -0.1786 0.118 Uiso calc R 1 1 . .
    H H23B 0.5317 0.2743 -0.2674 0.118 Uiso calc R 1 1 . .
    H H23C 0.4873 0.1025 -0.2735 0.118 Uiso calc R 1 1 . .
    C C24 0.44503(13) 0.5127(7) -0.2886(2) 0.0795(9) Uani d . 1 1 . .
    H H24A 0.4274 0.3987 -0.3262 0.119 Uiso calc R 1 1 . .
    H H24B 0.4681 0.5892 -0.3256 0.119 Uiso calc R 1 1 . .
    H H24C 0.4222 0.6228 -0.2670 0.119 Uiso calc R 1 1 . .
    H H2A 0.3113(11) 0.060(6) 0.181(2) 0.058(9) Uiso d . 1 1 . .
loop_
    _atom_site_aniso_label
    _atom_site_aniso_U_11
    _atom_site_aniso_U_22
    _atom_site_aniso_U_33
    _atom_site_aniso_U_12
    _atom_site_aniso_U_13
    _atom_site_aniso_U_23
    N1 0.0724(14) 0.096(2) 0.0528(13) -0.0328(16) 0.0287(11) -0.0251(14)
    N2 0.0865(17) 0.0596(16) 0.0294(10) -0.0232(15) 0.0104(10) -0.0025(11)
    O1 0.1344(19) 0.0868(17) 0.0501(11) -0.0546(17) 0.0324(12) -0.0172(11)
    O2 0.0594(10) 0.0633(12) 0.0333(8) -0.0150(10) 0.0120(7) 0.0012(8)
    O3 0.0932(14) 0.0820(16) 0.0498(11) -0.0177(13) 0.0264(10) -0.0213(11)
    O4 0.0692(11) 0.0794(14) 0.0489(10) -0.0184(12) 0.0226(9) -0.0078(10)
    C1 0.0606(15) 0.0540(16) 0.0374(13) -0.0084(14) 0.0102(11) 0.0000(12)
    C2 0.0617(14) 0.0529(15) 0.0318(12) -0.0124(13) 0.0101(10) 0.0041(12)
    C3 0.0651(16) 0.104(3) 0.0432(14) -0.0235(18) 0.0182(12) -0.0143(16)
    C4 0.0791(19) 0.066(2) 0.0606(17) -0.0091(17) 0.0238(14) -0.0143(16)
    C5 0.0658(15) 0.0556(17) 0.0388(13) -0.0199(14) 0.0129(11) -0.0045(12)
    C6 0.086(2) 0.091(2) 0.0453(15) -0.010(2) -0.0075(14) -0.0075(17)
    C7 0.0807(17) 0.0498(15) 0.0284(11) -0.0124(14) 0.0080(11) -0.0035(12)
    C8 0.0711(16) 0.0536(16) 0.0291(11) 0.0047(14) 0.0055(11) 0.0035(12)
    C9 0.0695(17) 0.0628(19) 0.0515(15) 0.0025(17) 0.0093(13) -0.0056(14)
    C10 0.0677(18) 0.091(2) 0.0636(18) 0.000(2) 0.0090(15) 0.0064(19)
    C11 0.073(2) 0.104(3) 0.0630(19) 0.024(2) 0.0158(16) 0.008(2)
    C12 0.104(3) 0.088(3) 0.0577(18) 0.035(2) 0.0246(17) -0.002(2)
    C13 0.102(2) 0.0628(19) 0.0417(14) 0.0082(19) 0.0094(15) -0.0034(15)
    C14 0.0553(13) 0.0569(17) 0.0355(12) -0.0131(13) 0.0173(10) -0.0044(12)
    C15 0.0768(18) 0.072(2) 0.0391(13) -0.0027(17) 0.0048(13) -0.0101(14)
    C16 0.079(2) 0.101(3) 0.0518(17) -0.007(2) -0.0050(15) -0.0046(19)
    C17 0.0581(17) 0.105(3) 0.074(2) 0.007(2) 0.0088(15) 0.018(2)
    C18 0.0694(18) 0.078(2) 0.079(2) 0.0090(18) 0.0257(16) 0.0008(19)
    C19 0.0711(17) 0.0677(19) 0.0446(14) -0.0044(16) 0.0152(12) -0.0072(15)
    C20 0.0553(14) 0.0636(17) 0.0517(16) -0.0059(14) 0.0183(12) -0.0122(14)
    C21 0.0616(16) 0.0558(16) 0.0564(15) 0.0001(14) 0.0221(12) 0.0089(14)
    C22 0.0780(19) 0.074(2) 0.079(2) -0.0112(19) 0.0170(16) 0.0076(19)
    C23 0.0762(19) 0.067(2) 0.097(3) 0.0062(19) 0.0353(17) 0.007(2)
    C24 0.102(2) 0.071(2) 0.0663(19) 0.007(2) 0.0086(17) 0.0084(17)
_geom_special_details
;
All e.s.d.'s (except the e.s.d. in the dihedral angle between two l.s. planes)
are estimated using the full covariance matrix. The cell e.s.d.'s are taken
into account individually in the estimation of e.s.d.'s in distances, angles
and torsion angles; correlations between e.s.d.'s in cell parameters are only
used when they are defined by crystal symmetry. An approximate (isotropic)
treatment of cell e.s.d.'s is used for estimating e.s.d.'s involving l.s.
planes.
;
loop_
    _geom_bond_atom_site_label_1
    _geom_bond_atom_site_label_2
    _geom_bond_site_symmetry_2
    _geom_bond_distance
    _geom_bond_publ_flag
    N1 C20 . 1.352(4) ?
    N1 C4 . 1.439(4) ?
    N1 C3 . 1.457(3) ?
    N2 C1 . 1.312(3) ?
    N2 C7 . 1.463(3) ?
    N2 H2A . 0.81(3) ?
    O1 C1 . 1.207(4) ?
    O2 C2 . 1.414(3) ?
    O2 C5 . 1.443(3) ?
    O3 C20 . 1.203(3) ?
    O4 C20 . 1.332(3) ?
    O4 C21 . 1.472(3) ?
    C1 C2 . 1.511(3) ?
    C2 C3 . 1.503(4) ?
    C2 H2 . 0.9800 ?
    C3 H3A . 0.9700 ?
    C3 H3B . 0.9700 ?
    C4 C5 . 1.508(4) ?
    C4 H4A . 0.9700 ?
    C4 H4B . 0.9700 ?
    C5 C6 . 1.504(4) ?
    C5 H5 . 0.9800 ?
    C6 H6A . 0.9600 ?
    C6 H6B . 0.9600 ?
    C6 H6C . 0.9600 ?
    C7 C8 . 1.510(4) ?
    C7 C14 . 1.515(4) ?
    C7 H7 . 0.9800 ?
    C8 C9 . 1.371(4) ?
    C8 C13 . 1.382(4) ?
    C9 C10 . 1.382(4) ?
    C9 H9 . 0.9300 ?
    C10 C11 . 1.379(5) ?
    C10 H10 . 0.9300 ?
    C11 C12 . 1.349(6) ?
    C11 H11 . 0.9300 ?
    C12 C13 . 1.383(5) ?
    C12 H12 . 0.9300 ?
    C13 H13 . 0.9300 ?
    C14 C19 . 1.376(4) ?
    C14 C15 . 1.383(3) ?
    C15 C16 . 1.375(5) ?
    C15 H15 . 0.9300 ?
    C16 C17 . 1.376(6) ?
    C16 H16 . 0.9300 ?
    C17 C18 . 1.369(5) ?
    C17 H17 . 0.9300 ?
    C18 C19 . 1.376(4) ?
    C18 H18 . 0.9300 ?
    C19 H19 . 0.9300 ?
    C21 C24 . 1.497(4) ?
    C21 C22 . 1.505(5) ?
    C21 C23 . 1.507(4) ?
    C22 H22A . 0.9600 ?
    C22 H22B . 0.9600 ?
    C22 H22C . 0.9600 ?
    C23 H23A . 0.9600 ?
    C23 H23B . 0.9600 ?
    C23 H23C . 0.9600 ?
    C24 H24A . 0.9600 ?
    C24 H24B . 0.9600 ?
    C24 H24C . 0.9600 ?
loop_
    _geom_angle_atom_site_label_1
    _geom_angle_atom_site_label_2
    _geom_angle_atom_site_label_3
    _geom_angle_site_symmetry_1
    _geom_angle_site_symmetry_3
    _geom_angle
    _geom_angle_publ_flag
    C20 N1 C4 . . 121.8(2) ?
    C20 N1 C3 . . 125.1(3) ?
    C4 N1 C3 . . 113.2(2) ?
    C1 N2 C7 . . 123.7(2) ?
    C1 N2 H2A . . 120(2) ?
    C7 N2 H2A . . 115(2) ?
    C2 O2 C5 . . 113.74(17) ?
    C20 O4 C21 . . 121.4(2) ?
    O1 C1 N2 . . 124.5(2) ?
    O1 C1 C2 . . 119.3(2) ?
    N2 C1 C2 . . 116.1(2) ?
    O2 C2 C3 . . 110.7(2) ?
    O2 C2 C1 . . 110.40(19) ?
    C3 C2 C1 . . 110.0(2) ?
    O2 C2 H2 . . 108.6 ?
    C3 C2 H2 . . 108.6 ?
    C1 C2 H2 . . 108.6 ?
    N1 C3 C2 . . 109.1(2) ?
    N1 C3 H3A . . 109.9 ?
    C2 C3 H3A . . 109.9 ?
    N1 C3 H3B . . 109.9 ?
    C2 C3 H3B . . 109.9 ?
    H3A C3 H3B . . 108.3 ?
    N1 C4 C5 . . 110.6(3) ?
    N1 C4 H4A . . 109.5 ?
    C5 C4 H4A . . 109.5 ?
    N1 C4 H4B . . 109.5 ?
    C5 C4 H4B . . 109.5 ?
    H4A C4 H4B . . 108.1 ?
    O2 C5 C6 . . 111.3(2) ?
    O2 C5 C4 . . 110.1(2) ?
    C6 C5 C4 . . 112.9(2) ?
    O2 C5 H5 . . 107.4 ?
    C6 C5 H5 . . 107.4 ?
    C4 C5 H5 . . 107.4 ?
    C5 C6 H6A . . 109.5 ?
    C5 C6 H6B . . 109.5 ?
    H6A C6 H6B . . 109.5 ?
    C5 C6 H6C . . 109.5 ?
    H6A C6 H6C . . 109.5 ?
    H6B C6 H6C . . 109.5 ?
    N2 C7 C8 . . 110.5(2) ?
    N2 C7 C14 . . 112.2(2) ?
    C8 C7 C14 . . 111.9(2) ?
    N2 C7 H7 . . 107.3 ?
    C8 C7 H7 . . 107.3 ?
    C14 C7 H7 . . 107.3 ?
    C9 C8 C13 . . 118.3(3) ?
    C9 C8 C7 . . 120.9(2) ?
    C13 C8 C7 . . 120.8(3) ?
    C8 C9 C10 . . 121.3(3) ?
    C8 C9 H9 . . 119.4 ?
    C10 C9 H9 . . 119.4 ?
    C11 C10 C9 . . 119.6(4) ?
    C11 C10 H10 . . 120.2 ?
    C9 C10 H10 . . 120.2 ?
    C12 C11 C10 . . 119.4(3) ?
    C12 C11 H11 . . 120.3 ?
    C10 C11 H11 . . 120.3 ?
    C11 C12 C13 . . 121.3(3) ?
    C11 C12 H12 . . 119.4 ?
    C13 C12 H12 . . 119.4 ?
    C8 C13 C12 . . 120.0(4) ?
    C8 C13 H13 . . 120.0 ?
    C12 C13 H13 . . 120.0 ?
    C19 C14 C15 . . 117.8(3) ?
    C19 C14 C7 . . 123.3(2) ?
    C15 C14 C7 . . 118.8(2) ?
    C16 C15 C14 . . 120.9(3) ?
    C16 C15 H15 . . 119.6 ?
    C14 C15 H15 . . 119.6 ?
    C15 C16 C17 . . 120.6(3) ?
    C15 C16 H16 . . 119.7 ?
    C17 C16 H16 . . 119.7 ?
    C18 C17 C16 . . 118.8(3) ?
    C18 C17 H17 . . 120.6 ?
    C16 C17 H17 . . 120.6 ?
    C17 C18 C19 . . 120.6(3) ?
    C17 C18 H18 . . 119.7 ?
    C19 C18 H18 . . 119.7 ?
    C18 C19 C14 . . 121.3(3) ?
    C18 C19 H19 . . 119.4 ?
    C14 C19 H19 . . 119.4 ?
    O3 C20 O4 . . 126.3(3) ?
    O3 C20 N1 . . 123.2(3) ?
    O4 C20 N1 . . 110.5(2) ?
    O4 C21 C24 . . 110.7(2) ?
    O4 C21 C22 . . 102.1(2) ?
    C24 C21 C22 . . 110.7(3) ?
    O4 C21 C23 . . 108.8(2) ?
    C24 C21 C23 . . 112.8(3) ?
    C22 C21 C23 . . 111.2(3) ?
    C21 C22 H22A . . 109.5 ?
    C21 C22 H22B . . 109.5 ?
    H22A C22 H22B . . 109.5 ?
    C21 C22 H22C . . 109.5 ?
    H22A C22 H22C . . 109.5 ?
    H22B C22 H22C . . 109.5 ?
    C21 C23 H23A . . 109.5 ?
    C21 C23 H23B . . 109.5 ?
    H23A C23 H23B . . 109.5 ?
    C21 C23 H23C . . 109.5 ?
    H23A C23 H23C . . 109.5 ?
    H23B C23 H23C . . 109.5 ?
    C21 C24 H24A . . 109.5 ?
    C21 C24 H24B . . 109.5 ?
    H24A C24 H24B . . 109.5 ?
    C21 C24 H24C . . 109.5 ?
    H24A C24 H24C . . 109.5 ?
    H24B C24 H24C . . 109.5 ?
loop_
    _geom_torsion_atom_site_label_1
    _geom_torsion_atom_site_label_2
    _geom_torsion_atom_site_label_3
    _geom_torsion_atom_site_label_4
    _geom_torsion_site_symmetry_1
    _geom_torsion_site_symmetry_2
    _geom_torsion_site_symmetry_3
    _geom_torsion_site_symmetry_4
    _geom_torsion
    _geom_torsion_publ_flag
    C7 N2 C1 O1 . . . . 2.9(5) ?
    C7 N2 C1 C2 . . . . -180.0(2) ?
    C5 O2 C2 C3 . . . . -57.3(3) ?
    C5 O2 C2 C1 . . . . -179.4(2) ?
    O1 C1 C2 O2 . . . . -170.2(3) ?
    N2 C1 C2 O2 . . . . 12.4(3) ?
    O1 C1 C2 C3 . . . . 67.3(4) ?
    N2 C1 C2 C3 . . . . -110.0(3) ?
    C20 N1 C3 C2 . . . . 123.2(3) ?
    C4 N1 C3 C2 . . . . -56.1(4) ?
    O2 C2 C3 N1 . . . . 55.5(3) ?
    C1 C2 C3 N1 . . . . 177.8(3) ?
    C20 N1 C4 C5 . . . . -124.0(3) ?
    C3 N1 C4 C5 . . . . 55.3(4) ?
    C2 O2 C5 C6 . . . . -70.7(3) ?
    C2 O2 C5 C4 . . . . 55.4(3) ?
    N1 C4 C5 O2 . . . . -52.7(3) ?
    N1 C4 C5 C6 . . . . 72.4(3) ?
    C1 N2 C7 C8 . . . . 126.8(3) ?
    C1 N2 C7 C14 . . . . -107.5(3) ?
    N2 C7 C8 C9 . . . . 51.2(3) ?
    C14 C7 C8 C9 . . . . -74.6(3) ?
    N2 C7 C8 C13 . . . . -129.2(3) ?
    C14 C7 C8 C13 . . . . 105.0(3) ?
    C13 C8 C9 C10 . . . . 2.1(4) ?
    C7 C8 C9 C10 . . . . -178.2(2) ?
    C8 C9 C10 C11 . . . . -1.5(4) ?
    C9 C10 C11 C12 . . . . -0.5(5) ?
    C10 C11 C12 C13 . . . . 1.9(5) ?
    C9 C8 C13 C12 . . . . -0.8(4) ?
    C7 C8 C13 C12 . . . . 179.6(2) ?
    C11 C12 C13 C8 . . . . -1.3(5) ?
    N2 C7 C14 C19 . . . . -17.3(3) ?
    C8 C7 C14 C19 . . . . 107.6(3) ?
    N2 C7 C14 C15 . . . . 165.0(2) ?
    C8 C7 C14 C15 . . . . -70.1(3) ?
    C19 C14 C15 C16 . . . . -0.1(4) ?
    C7 C14 C15 C16 . . . . 177.8(3) ?
    C14 C15 C16 C17 . . . . 0.0(5) ?
    C15 C16 C17 C18 . . . . 0.0(5) ?
    C16 C17 C18 C19 . . . . 0.1(5) ?
    C17 C18 C19 C14 . . . . -0.2(4) ?
    C15 C14 C19 C18 . . . . 0.1(4) ?
    C7 C14 C19 C18 . . . . -177.6(3) ?
    C21 O4 C20 O3 . . . . -8.3(4) ?
    C21 O4 C20 N1 . . . . 170.6(3) ?
    C4 N1 C20 O3 . . . . 0.4(5) ?
    C3 N1 C20 O3 . . . . -178.8(3) ?
    C4 N1 C20 O4 . . . . -178.5(3) ?
    C3 N1 C20 O4 . . . . 2.3(4) ?
    C20 O4 C21 C24 . . . . 63.9(4) ?
    C20 O4 C21 C22 . . . . -178.2(2) ?
    C20 O4 C21 C23 . . . . -60.5(3) ?
loop_
    _geom_hbond_atom_site_label_D
    _geom_hbond_atom_site_label_H
    _geom_hbond_atom_site_label_A
    _geom_hbond_site_symmetry_A
    _geom_hbond_distance_DH
    _geom_hbond_distance_HA
    _geom_hbond_distance_DA
    _geom_hbond_angle_DHA
    C19 H19 O1 1_545 0.93 2.54 3.332(4) 144
data_global
_journal_date_recd_electronic     2011-04-22
_journal_date_accepted     2011-05-11
_journal_name_full     'Acta Crystallographica, Section E'
_journal_year     2011
_journal_volume     67
_journal_issue      6
_journal_page_first     o1437
_journal_page_last     o1437
_journal_paper_category     QO
_journal_coeditor_code     CV5082
_publ_contact_author_name     'Jingkang Shen'
_publ_contact_author_address
;
Shanghai Institute of Materia Medica, Chinese Academy of Sciences,
Shanghai 201203, People's Republic of China
;
_publ_contact_author_email     'xiagx@pharm-sh.com.cn'
_publ_contact_author_fax     ?
_publ_contact_author_phone     '+86 21 50806600-5312'
_publ_section_title
;
(2<i>R</i>,6<i>S</i>)-<i>tert</i>-Butyl
2-(benzhydrylcarbamoyl)-6-methylmorpholine-4-carboxylate
;
loop_
    _publ_author_name
    _publ_author_footnote
    _publ_author_address
    'Wang, Haiyang' .
;
Shanghai Institute of Materia Medica, Chinese Academy of Sciences,
Shanghai 201203, People's Republic of China
;
    'Xia, Guangxin' .
;
Central Research Institute, Shanghai Pharmaceutical Group Co. Ltd,
555 Zuchongzhi Road, Shanghai 201203, People's Republic of China
;
    'Liu, Xuejun' .
;
Central Research Institute, Shanghai Pharmaceutical Group Co. Ltd,
555 Zuchongzhi Road, Shanghai 201203, People's Republic of China
;
    'Shen, Jingkang' .
;
Shanghai Institute of Materia Medica, Chinese Academy of Sciences,
Shanghai 201203, People's Republic of China
;
