# Supplementary material for: (2R,6S)-tert-Butyl 2-(benzhydryl­carbamo­yl)-6-methyl­morpholine-4-carboxyl­ate
Source: Acta Crystallogr Sect E Struct Rep Online. 2011 May 20;67(Pt 6):o1437. doi: 10.1107/S1600536811017764 (PMC3120296; doi:10.1107/S1600536811017764)
Supplement: Supplementary file 3 [file e-67-o1437-Isup3.hkl]

# 
# h,k,l, Fc-squared, Fo-squared, sigma(Fo-squared) and status flag 
# 
data_I
_shelx_title ' cd29595 in C2' 
_shelx_refln_list_code          4 
_shelx_F_calc_maximum      191.97 
_exptl_crystal_F_000       880.00 
_reflns_d_resolution_high  0.8256 
 
loop_ 
 _symmetry_equiv_pos_as_xyz 
 'x, y, z' 
 '-x, y, -z' 
 'x+1/2, y+1/2, z' 
 '-x+1/2, y+1/2, -z' 
 
_cell_length_a    27.2478 
_cell_length_b     5.8241 
_cell_length_c    14.2750 
_cell_angle_alpha  90.000 
_cell_angle_beta   94.192 
_cell_angle_gamma  90.000 
 
_shelx_F_squared_multiplier     1.000 
 
loop_ 
 _refln_index_h 
 _refln_index_k 
 _refln_index_l 
 _refln_F_squared_calc 
 _refln_F_squared_meas 
 _refln_F_squared_sigma 
 _refln_observed_status 
   4   0   0     7233.99     7428.81     60.43 o 
   6   0   0      512.78      525.71     13.49 o 
   8   0   0      356.28      387.07     13.28 o 
  10   0   0     2410.12     1959.98    388.01 o 
  12   0   0      121.33       98.37      9.15 o 
  14   0   0       82.48       81.66      5.85 o 
  16   0   0      215.11      202.01      9.26 o 
  18   0   0      177.13      188.94      9.59 o 
  20   0   0       48.05       57.78      6.65 o 
  22   0   0      197.81      175.72     10.55 o 
  24   0   0        0.30        3.55      5.33 o 
  26   0   0       56.09       68.90     13.38 o 
  28   0   0        4.24        6.48      6.27 o 
  30   0   0        1.82        3.14      5.02 o 
  32   0   0       35.61       39.00     11.71 o 
   1   1   0    10223.51     8767.12     69.11 o 
   3   1   0    22302.28    21979.89   1387.35 o 
   5   1   0     3966.68     4099.85    251.08 o 
   7   1   0     2421.85     2423.71    178.26 o 
   9   1   0     4425.73     4848.43    295.05 o 
  11   1   0     1395.83     1485.44    103.78 o 
  13   1   0      605.68      587.45     12.12 o 
  15   1   0     1519.43     1495.63     41.97 o 
  17   1   0      350.47      341.02      8.67 o 
  19   1   0      217.93      221.99      7.50 o 
  21   1   0       58.39       55.50      5.95 o 
  23   1   0       16.82       21.62      4.59 o 
  25   1   0       11.21       11.87      3.69 o 
  27   1   0       35.39       38.57      7.70 o 
  29   1   0       25.39       25.74      6.23 o 
  31   1   0       16.58       21.78      7.02 o 
   0   2   0     3902.24     3293.20     41.09 o 
   2   2   0      517.70      456.83     10.27 o 
   4   2   0      833.44      784.69     39.04 o 
   6   2   0     1695.12     1796.51    130.39 o 
   8   2   0     1951.10     2155.86    157.48 o 
  10   2   0     3594.45     3985.84    285.59 o 
  12   2   0     1678.12     1692.33    109.57 o 
  14   2   0      670.39      697.74     43.53 o 
  16   2   0      288.46      320.30     33.35 o 
  18   2   0      687.42      599.82     33.52 o 
  20   2   0      143.95      149.54     10.04 o 
  22   2   0      216.03      229.06     10.64 o 
  24   2   0       57.05       50.21      6.40 o 
  26   2   0        8.21       10.53      4.70 o 
  28   2   0        9.69       14.10      5.33 o 
  30   2   0        4.57        4.08      5.65 o 
   1   3   0      568.22      498.86     13.12 o 
   3   3   0      459.43      445.47     27.45 o 
   5   3   0     2471.66     2616.65    138.47 o 
   7   3   0      849.42      837.25     58.46 o 
   9   3   0      963.85     1032.10     89.24 o 
  11   3   0      304.07      318.63     24.51 o 
  13   3   0      570.37      633.91     62.83 o 
  15   3   0       76.43       76.59      8.06 o 
  17   3   0       62.42       73.02      6.17 o 
  19   3   0      802.53      859.02    118.39 o 
  21   3   0       93.66       83.69     10.64 o 
  23   3   0       48.43       56.62     10.14 o 
  25   3   0        1.20        4.15      4.02 o 
  27   3   0        4.34        6.97      4.74 o 
  29   3   0        6.80        5.81      4.52 o 
   0   4   0       91.10       84.90     10.35 o 
   2   4   0      161.30      148.21      9.17 o 
   4   4   0      104.34      108.43      5.63 o 
   6   4   0      307.36      325.68     19.97 o 
   8   4   0      522.82      518.69     42.50 o 
  10   4   0       25.24       22.16      3.46 o 
  12   4   0       40.17       36.93      7.35 o 
  14   4   0      153.37      149.20     17.15 o 
  16   4   0      170.02      139.97     11.46 o 
  18   4   0       54.22       65.69     10.06 o 
  20   4   0       73.83       90.17     11.74 o 
  22   4   0        4.74        8.14      5.32 o 
  24   4   0       34.44       38.56      9.28 o 
  26   4   0        5.39        9.09      6.34 o 
   1   5   0       13.17       11.47      3.77 o 
   3   5   0      174.77      154.21     16.44 o 
   5   5   0      224.52      221.22     10.43 o 
   7   5   0       58.01       64.02      6.61 o 
   9   5   0       11.24       14.58      3.79 o 
  11   5   0      130.77      120.26     10.18 o 
  13   5   0       51.26       39.40      7.49 o 
  15   5   0       56.43       46.38      8.30 o 
  17   5   0       10.72       10.19      5.33 o 
  19   5   0        1.64        1.18      4.24 o 
  21   5   0       11.24       12.02      6.43 o 
  23   5   0        3.92        5.77      5.68 o 
   0   6   0      186.66      169.28     16.31 o 
   2   6   0       40.57       39.06      7.79 o 
   4   6   0       38.87       44.57      7.32 o 
   6   6   0       28.18       26.29      6.65 o 
   8   6   0       20.75       24.55      6.33 o 
  10   6   0       10.43        9.35      4.65 o 
  12   6   0       12.11        9.67      4.80 o 
  14   6   0        6.39        6.15      4.71 o 
  16   6   0        1.60        5.11      7.37 o 
 -32   0   1        0.10       -2.51      5.65 o 
 -30   0   1        4.45       14.64      7.42 o 
 -28   0   1      115.04      119.61     17.36 o 
 -26   0   1        0.26        6.80      5.86 o 
 -24   0   1      155.54      131.85     14.85 o 
 -22   0   1       83.27       66.92     10.61 o 
 -20   0   1      483.62      313.73    135.87 o 
 -18   0   1      261.13      259.82     17.15 o 
 -16   0   1        0.82        4.90      4.97 o 
 -14   0   1      659.56      682.75     24.05 o 
 -12   0   1      391.02      418.64     17.46 o 
 -10   0   1       24.67       22.66      6.38 o 
  -8   0   1     1111.57      823.65    213.71 o 
  -6   0   1    36851.25    29643.06   8254.06 o 
  -4   0   1     1409.52     1670.20    220.51 o 
  -2   0   1       45.48       62.01      9.83 o 
   2   0   1      338.17      313.92     37.27 o 
   4   0   1    14847.83    14074.33    876.02 o 
   6   0   1      572.10      539.78     32.88 o 
   8   0   1     5426.53     5443.98    209.53 o 
  10   0   1      166.15      164.94      7.53 o 
  12   0   1      271.62      297.71      9.68 o 
  14   0   1       11.80       16.15      3.47 o 
  16   0   1       72.18       71.76      6.32 o 
  18   0   1      894.21      949.60     70.31 o 
  20   0   1      491.50      461.13     48.15 o 
  22   0   1      423.94      454.73     43.81 o 
  24   0   1       90.46       81.86      8.79 o 
  26   0   1      219.39      211.93     19.03 o 
  28   0   1        0.93        4.50      6.06 o 
  30   0   1       50.30       57.09     13.70 o 
  32   0   1       10.32        6.27      7.32 o 
 -31   1   1        0.66        6.60      4.02 o 
 -29   1   1       39.27       47.24      8.35 o 
 -27   1   1       25.27       37.82      7.68 o 
 -25   1   1       25.19       33.14      5.51 o 
 -23   1   1      106.65      110.79      7.92 o 
 -21   1   1      116.29      114.16      7.66 o 
 -19   1   1        3.38        4.00      2.47 o 
 -17   1   1      526.55      522.32     19.28 o 
 -15   1   1      239.70      216.43      6.41 o 
 -13   1   1      544.04      581.37     38.14 o 
 -11   1   1     1942.27     2051.91    154.53 o 
  -9   1   1     3617.52     3984.44    288.56 o 
  -7   1   1    21289.78    24147.67   2098.06 o 
  -5   1   1     3388.68     3478.50    247.67 o 
  -3   1   1     5940.00     6145.34    283.74 o 
  -1   1   1      283.84      161.20     79.26 o 
   1   1   1    20051.00    17355.68    645.78 o 
   3   1   1    16422.93    15947.15    882.96 o 
   5   1   1    16750.28    17676.51   1375.79 o 
   7   1   1      951.14      868.92     95.94 o 
   9   1   1       27.07       28.71      2.76 o 
  11   1   1       70.32       65.34      3.70 o 
  13   1   1     1162.29     1202.23     31.03 o 
  15   1   1      748.23      709.39     12.91 o 
  17   1   1      186.33      185.17      6.72 o 
  19   1   1      155.44      145.42      6.42 o 
  21   1   1      207.45      194.47      9.32 o 
  23   1   1      555.18      514.07     15.36 o 
  25   1   1       66.77       69.13      7.11 o 
  27   1   1       39.82       43.37      6.35 o 
  29   1   1        6.24        7.66      4.49 o 
  31   1   1        7.44       24.99      8.57 o 
 -30   2   1       13.54       16.10      8.16 o 
 -28   2   1       33.71       34.17      6.36 o 
 -26   2   1       62.19       72.90      7.78 o 
 -24   2   1       24.72       21.38      4.64 o 
 -22   2   1       84.28       82.95      7.60 o 
 -20   2   1       80.67       78.09      7.14 o 
 -18   2   1      447.46      439.96     53.06 o 
 -16   2   1      463.69      441.13     48.82 o 
 -14   2   1      326.30      365.66     29.39 o 
 -12   2   1      476.57      502.82     40.72 o 
 -10   2   1     2145.49     2410.03    216.03 o 
  -8   2   1     1150.43     1309.81    106.30 o 
  -6   2   1     5008.80     5304.13    355.78 o 
  -4   2   1     2198.88     2045.62    117.60 o 
  -2   2   1     1107.30      969.63     35.06 o 
   0   2   1      594.44      370.73    149.50 o 
   2   2   1     2316.08     2061.90     53.57 o 
   4   2   1       42.13       40.97      2.53 o 
   6   2   1      318.61      344.09     23.81 o 
   8   2   1     3659.37     4135.42    282.39 o 
  10   2   1     1912.92     2163.21    154.30 o 
  12   2   1      871.18      896.03     69.81 o 
  14   2   1      834.62      958.70     71.36 o 
  16   2   1      720.67      688.22     36.22 o 
  18   2   1      222.92      211.96      9.34 o 
  20   2   1      254.16      225.76     15.74 o 
  22   2   1       74.06       68.08      7.03 o 
  24   2   1       11.09       12.67      5.14 o 
  26   2   1       12.62       13.94      6.90 o 
  28   2   1        7.47        5.12      4.08 o 
  30   2   1        2.86        6.46      9.36 o 
 -29   3   1        3.29        3.79      4.16 o 
 -27   3   1        0.31        1.79      4.18 o 
 -25   3   1       68.84       68.38     10.71 o 
 -23   3   1       78.03       69.40     10.34 o 
 -21   3   1      128.74      153.22     14.77 o 
 -19   3   1      594.30      643.16     74.42 o 
 -17   3   1      157.05      181.47     15.21 o 
 -15   3   1       92.73       92.42      9.98 o 
 -13   3   1      159.62      164.35     16.19 o 
 -11   3   1      139.01      153.12      6.81 o 
  -9   3   1      464.99      480.45     27.48 o 
  -7   3   1      321.82      349.66     26.31 o 
  -5   3   1       36.78       35.44      3.87 o 
  -3   3   1      544.11      571.10     57.77 o 
  -1   3   1      137.63      139.00      7.43 o 
   1   3   1      507.84      348.89    137.17 o 
   3   3   1      497.18      491.08     18.21 o 
   5   3   1     1114.59     1098.72     33.83 o 
   7   3   1     1114.08     1279.09     75.50 o 
   9   3   1      485.08      536.78     34.21 o 
  11   3   1      470.16      473.61     32.99 o 
  13   3   1     1538.37     1755.33    148.48 o 
  15   3   1      539.02      570.72     50.42 o 
  17   3   1      244.44      254.40     33.03 o 
  19   3   1      149.57      148.06     11.46 o 
  21   3   1       21.97       23.05      6.21 o 
  23   3   1       36.87       50.69     10.30 o 
  25   3   1        2.21        7.70      4.95 o 
  27   3   1       14.27       19.84      6.44 o 
  29   3   1        3.89        6.08      5.36 o 
 -26   4   1       24.33       25.09      8.19 o 
 -24   4   1       21.50       18.92      7.23 o 
 -22   4   1        8.45       20.24      6.97 o 
 -20   4   1       89.76       79.16     10.91 o 
 -18   4   1       48.60       51.48      9.20 o 
 -16   4   1       86.38       96.91      8.77 o 
 -14   4   1      276.68      298.82     22.68 o 
 -12   4   1      108.45      115.75     10.78 o 
 -10   4   1        6.12        5.88      2.34 o 
  -8   4   1      139.10      127.90     10.05 o 
  -6   4   1       61.11       68.17      5.80 o 
  -4   4   1       83.02       76.32      5.93 o 
  -2   4   1      404.14      373.17     10.93 o 
   0   4   1       60.11       54.93      5.04 o 
   2   4   1      283.70      192.29     68.19 o 
   4   4   1       48.17       51.42      5.01 o 
   6   4   1       99.04      108.64      7.06 o 
   8   4   1      122.40      129.41     10.49 o 
  10   4   1       27.83       39.41      4.98 o 
  12   4   1      111.48      110.55      8.44 o 
  14   4   1       91.39      106.76     10.68 o 
  16   4   1      253.07      228.26     17.67 o 
  18   4   1       10.94        6.16      4.58 o 
  20   4   1       82.91       63.88     10.54 o 
  22   4   1       53.31       54.74     12.91 o 
  24   4   1       41.61       49.39      9.93 o 
  26   4   1        7.16       13.35      6.96 o 
 -23   5   1        4.79        8.64      6.45 o 
 -21   5   1        9.00       12.77      6.44 o 
 -19   5   1       20.65       27.18      7.54 o 
 -17   5   1       26.74       24.30      6.62 o 
 -15   5   1       30.01       32.16      7.41 o 
 -13   5   1       72.01       90.82     12.63 o 
 -11   5   1      142.17      143.40     12.61 o 
  -9   5   1      109.34      107.44      8.15 o 
  -7   5   1       19.70       11.55      3.45 o 
  -5   5   1       31.17       32.44      5.08 o 
  -3   5   1       56.02       62.28      5.41 o 
  -1   5   1      207.97      197.20     12.54 o 
   1   5   1      197.97      169.89     15.53 o 
   3   5   1       95.27      100.46      9.06 o 
   5   5   1      186.04      182.51      9.26 o 
   7   5   1       38.13       36.33      5.36 o 
   9   5   1       30.08       25.80      6.04 o 
  11   5   1        8.05       11.42      5.96 o 
  13   5   1       56.82       54.93      9.20 o 
  15   5   1       19.15       19.68      6.02 o 
  17   5   1       23.16       16.56      5.87 o 
  19   5   1       34.49       29.58      8.05 o 
  21   5   1        4.76       11.76      6.28 o 
  23   5   1       12.38       19.08      8.20 o 
 -16   6   1        7.72        8.08      4.92 o 
 -14   6   1       10.24        5.02      4.36 o 
 -12   6   1        7.36       19.40      5.92 o 
 -10   6   1       26.78       26.10      6.60 o 
  -8   6   1       14.99       15.14      4.40 o 
  -6   6   1        7.26       12.46      4.62 o 
  -4   6   1        3.91        7.27      3.77 o 
  -2   6   1        4.30        5.21      3.58 o 
   0   6   1       17.69       14.85      7.01 o 
   2   6   1       23.06       32.40      6.66 o 
   4   6   1       56.25       59.64      8.79 o 
   6   6   1       79.36       69.60      9.38 o 
   8   6   1       36.38       27.42      6.57 o 
  10   6   1        2.49        4.08      3.91 o 
  12   6   1       15.93       16.23      8.05 o 
  14   6   1        5.61        8.80      4.99 o 
  16   6   1        4.93        3.16      4.45 o 
  -3   7   1        8.26        6.48      8.99 o 
  -1   7   1        3.93        4.08     10.04 o 
 -32   0   2        3.49        2.51      6.69 o 
 -30   0   2       29.00       34.40     11.40 o 
 -28   0   2       52.02       61.06     13.49 o 
 -26   0   2      198.45      174.61     17.98 o 
 -24   0   2      103.89       87.62     14.12 o 
 -22   0   2      194.24      179.52     16.52 o 
 -20   0   2       31.97       41.50      5.98 o 
 -18   0   2        4.07        5.11      2.69 o 
 -16   0   2       22.57       21.94      4.09 o 
 -14   0   2      833.96      849.83     17.01 o 
 -12   0   2     2981.66     2884.20    189.30 o 
 -10   0   2     3710.81     3587.62    178.48 o 
  -8   0   2    14480.25    16040.24    123.48 o 
  -6   0   2     2065.61     2393.40    305.56 o 
  -4   0   2      936.76     1301.02    123.22 o 
  -2   0   2      563.69      580.67     63.74 o 
   0   0   2     1856.03     1860.89     22.69 o 
   2   0   2    18627.04    17988.61   2360.93 o 
   4   0   2    19790.83    18773.21   2237.50 o 
   6   0   2        4.68        3.99      1.43 o 
   8   0   2      461.62      378.34     25.15 o 
  10   0   2      228.09      214.11     21.75 o 
  12   0   2       39.43       33.24      6.33 o 
  14   0   2        0.18        3.69      3.82 o 
  16   0   2      491.08      433.66     13.86 o 
  18   0   2      761.16      760.88     50.76 o 
  20   0   2       11.28       11.55      3.89 o 
  22   0   2       12.58       20.30      5.40 o 
  24   0   2        5.89       11.96      4.36 o 
  26   0   2      218.20      201.27     18.19 o 
  28   0   2        1.02        2.82      5.02 o 
  30   0   2        1.32       -5.49      3.66 o 
  32   0   2        0.50       -3.45      8.78 o 
 -31   1   2       23.17       29.01      7.06 o 
 -29   1   2      112.43      119.27     11.56 o 
 -27   1   2       59.46       69.28      9.75 o 
 -25   1   2      233.66      209.15     14.06 o 
 -23   1   2      186.67      167.48      9.25 o 
 -21   1   2       69.00       67.26      6.61 o 
 -19   1   2      255.01      244.00     12.35 o 
 -17   1   2        5.65        7.17      2.76 o 
 -15   1   2      607.00      603.15     34.74 o 
 -13   1   2     3125.53     3446.40    239.83 o 
 -11   1   2      545.62      529.05     34.51 o 
  -9   1   2      583.21      628.89     52.19 o 
  -7   1   2     7454.62     8673.30    642.26 o 
  -5   1   2      760.95      790.14     42.90 o 
  -3   1   2     3607.29     3750.40     21.97 o 
  -1   1   2    25453.29    25427.94    317.47 o 
   1   1   2     8687.91     8246.69    705.30 o 
   3   1   2     3336.23     3310.17    167.95 o 
   5   1   2    17679.39    18283.99   1116.24 o 
   7   1   2     1560.74     1460.53     64.39 o 
   9   1   2     1800.55     1839.21     75.38 o 
  11   1   2     1872.41     1975.03     59.85 o 
  13   1   2       39.06       32.92      3.02 o 
  15   1   2     1470.33     1326.86     80.36 o 
  17   1   2      160.45      135.60     19.53 o 
  19   1   2       45.59       38.41      9.17 o 
  21   1   2       90.46       68.42     23.06 o 
  23   1   2      165.28      172.28      9.14 o 
  25   1   2       18.76       19.87      4.29 o 
  27   1   2       51.03       62.38      7.24 o 
  29   1   2       11.83       11.92      6.48 o 
  31   1   2        3.63        3.87      5.86 o 
 -30   2   2       33.10       27.49      9.04 o 
 -28   2   2        3.25        7.65      3.53 o 
 -26   2   2      148.98      153.46     12.78 o 
 -24   2   2       63.50       60.95      7.20 o 
 -22   2   2      566.10      553.73     20.45 o 
 -20   2   2       84.57       95.83      7.77 o 
 -18   2   2       53.42       54.52      5.13 o 
 -16   2   2      107.94      109.60     11.14 o 
 -14   2   2      328.85      345.26     28.79 o 
 -12   2   2     1359.09     1410.69    122.24 o 
 -10   2   2     2717.98     2940.79    231.87 o 
  -8   2   2      338.18      349.21     17.08 o 
  -6   2   2     1179.45     1289.12     51.58 o 
  -4   2   2      611.84      564.04     10.77 o 
  -2   2   2     1720.30     1287.98    526.33 o 
   0   2   2      249.30      229.56     11.62 o 
   2   2   2      128.20      136.03      6.06 o 
   4   2   2     2774.49     2769.74    139.49 o 
   6   2   2     3662.66     4131.80    249.29 o 
   8   2   2     3703.67     4283.13    304.88 o 
  10   2   2     1472.12     1747.73    147.23 o 
  12   2   2      507.52      652.72     47.64 o 
  14   2   2      311.25      287.71     11.33 o 
  16   2   2      140.91      138.74      6.14 o 
  18   2   2        0.23        1.35      2.25 o 
  20   2   2        5.54        6.28      3.98 o 
  22   2   2        9.72       11.08      4.81 o 
  24   2   2      178.26      176.55     12.72 o 
  26   2   2       17.92       18.81      5.79 o 
  28   2   2       19.36       25.28      7.37 o 
  30   2   2        1.43        3.19      4.50 o 
 -29   3   2        8.98       19.72      7.13 o 
 -27   3   2       57.61       59.80     10.36 o 
 -25   3   2       87.31       98.04     12.46 o 
 -23   3   2        0.87        2.10      2.94 o 
 -21   3   2      165.32      200.98     28.88 o 
 -19   3   2        2.48        1.30      2.55 o 
 -17   3   2      395.95      416.99     43.37 o 
 -15   3   2      458.44      442.22     43.81 o 
 -13   3   2      208.90      187.93     19.98 o 
 -11   3   2      177.42      177.61      9.49 o 
  -9   3   2      393.40      428.43     25.46 o 
  -7   3   2      860.59      898.67     49.50 o 
  -5   3   2     2298.91     2377.40     94.52 o 
  -3   3   2      257.42      272.82      7.07 o 
  -1   3   2      739.67      703.25     35.86 o 
   1   3   2      245.24      227.67      7.38 o 
   3   3   2      319.00      328.82     22.74 o 
   5   3   2        1.35        2.97      1.40 o 
   7   3   2      445.59      497.92     25.77 o 
   9   3   2      459.04      511.97     32.67 o 
  11   3   2      383.29      436.16     29.78 o 
  13   3   2       65.82       79.38      6.51 o 
  15   3   2       74.28       62.89      8.28 o 
  17   3   2      194.41      189.29     16.31 o 
  19   3   2       23.82       12.67      4.85 o 
  21   3   2       56.36       58.02      9.09 o 
  23   3   2      139.67      127.77     12.79 o 
  25   3   2       34.02       42.03      9.31 o 
  27   3   2        8.53       11.84      5.38 o 
  29   3   2        0.39       -2.02      4.14 o 
 -26   4   2        8.12       10.18      6.38 o 
 -24   4   2       16.99        9.32      6.10 o 
 -22   4   2       61.05       54.36      9.67 o 
 -20   4   2       30.11       35.88      5.85 o 
 -18   4   2      265.27      266.73     37.02 o 
 -16   4   2       76.63       66.59      8.27 o 
 -14   4   2       67.75       65.99      5.77 o 
 -12   4   2       23.19       28.86      4.03 o 
 -10   4   2       56.74       51.23      5.49 o 
  -8   4   2      189.29      194.88      8.73 o 
  -6   4   2      179.01      186.98      6.85 o 
  -4   4   2      303.06      293.34      8.53 o 
  -2   4   2      283.59      270.53      9.34 o 
   0   4   2       16.61       13.82      3.21 o 
   2   4   2      545.44      525.91     12.87 o 
   4   4   2      111.16      111.29      6.45 o 
   6   4   2      514.93      481.74     17.14 o 
   8   4   2       87.37       80.86      6.52 o 
  10   4   2      269.20      234.19     37.33 o 
  12   4   2       40.89       39.29      7.03 o 
  14   4   2      119.03      102.66     10.00 o 
  16   4   2       55.36       47.09      8.46 o 
  18   4   2      168.77      151.38     12.97 o 
  20   4   2       99.85       94.73     12.12 o 
  22   4   2       46.67       47.28      9.42 o 
  24   4   2       16.65       18.54      6.20 o 
  26   4   2       10.13       26.56      7.86 o 
 -23   5   2       15.05       23.84      8.72 o 
 -21   5   2       14.98       15.40      6.61 o 
 -19   5   2        8.81        7.29      5.35 o 
 -17   5   2       42.18       38.10      8.18 o 
 -15   5   2       55.76       60.02      7.26 o 
 -13   5   2       14.32       14.76      4.00 o 
 -11   5   2        5.19        4.87      3.80 o 
  -9   5   2        1.65        2.42      2.36 o 
  -7   5   2       15.85       16.77      3.72 o 
  -5   5   2       40.33       46.14      5.60 o 
  -3   5   2      216.89      207.18     11.92 o 
  -1   5   2       55.93       48.82      6.98 o 
   1   5   2       39.62       46.64      6.95 o 
   3   5   2       40.42       38.57      6.73 o 
   5   5   2      336.97      321.02     19.83 o 
   7   5   2       43.71       29.80      6.59 o 
   9   5   2      390.91      340.37     36.86 o 
  11   5   2       12.64       12.39      4.88 o 
  13   5   2       12.12        9.19      4.76 o 
  15   5   2        6.97        8.77      6.95 o 
  17   5   2        1.88        3.69      3.99 o 
  19   5   2       11.50       12.99      5.55 o 
  21   5   2        0.56        0.33      4.77 o 
 -16   6   2       18.84       18.03      7.37 o 
 -14   6   2       25.27       24.76      7.53 o 
 -12   6   2        9.01        9.45      5.28 o 
 -10   6   2        7.08       11.16      4.21 o 
  -8   6   2        0.20       -2.24      2.90 o 
  -6   6   2       28.37       24.30      6.21 o 
  -4   6   2       36.76       38.58      9.93 o 
  -2   6   2       11.12       14.15      5.91 o 
   0   6   2       28.50       27.39      9.51 o 
   2   6   2      127.79      124.29     10.94 o 
   4   6   2       38.37       33.76      7.01 o 
   6   6   2       89.94       75.27      9.97 o 
   8   6   2       56.49       52.20     11.24 o 
  10   6   2       57.89       56.11      9.46 o 
  12   6   2       12.04        9.05      5.15 o 
  14   6   2        6.90        8.03      5.10 o 
  16   6   2        1.44        1.55      4.76 o 
  -1   7   2        2.64       20.70      9.62 o 
   1   7   2       15.91       18.61     10.14 o 
 -32   0   3       31.24       58.97     14.22 o 
 -30   0   3        0.44       -1.15      4.81 o 
 -28   0   3        7.73       13.17      6.27 o 
 -26   0   3       16.54       18.61      7.11 o 
 -24   0   3       75.76       61.27     12.55 o 
 -22   0   3      104.61      101.42     14.12 o 
 -20   0   3      486.35      434.14     14.54 o 
 -18   0   3       10.34       16.32      4.04 o 
 -16   0   3       59.48       62.82      5.88 o 
 -14   0   3     1853.84     1782.85     84.17 o 
 -12   0   3      796.71      716.72     63.36 o 
 -10   0   3      660.63      802.57     23.84 o 
  -8   0   3      107.03      105.90     11.97 o 
  -6   0   3      975.50     1052.44    119.25 o 
  -4   0   3     7859.38     8523.44    897.36 o 
  -2   0   3    16754.06    19269.10   1944.97 o 
   0   0   3        3.47        6.10      2.85 o 
   2   0   3    14159.03    13447.64    474.09 o 
   4   0   3    11963.63    10832.81    855.48 o 
   6   0   3     2204.53     1972.25    186.16 o 
   8   0   3      459.42      426.98     57.35 o 
  10   0   3      336.94      357.15     27.60 o 
  12   0   3      707.06      653.65     61.01 o 
  14   0   3      243.07      219.28     19.24 o 
  16   0   3       59.20       72.43      6.46 o 
  18   0   3       79.17       80.33      6.96 o 
  20   0   3        1.41       -0.66      2.31 o 
  22   0   3       28.60       26.57      5.52 o 
  24   0   3        3.26        3.86      3.20 o 
  26   0   3        0.26       -1.05      4.18 o 
  28   0   3        3.45       12.23      5.75 o 
  30   0   3       23.27       20.07     10.25 o 
 -31   1   3       30.11       36.91      7.70 o 
 -29   1   3       18.34       27.60      6.44 o 
 -27   1   3       53.09       60.89      9.40 o 
 -25   1   3       85.82       88.35     10.41 o 
 -23   1   3      160.06      166.39      9.52 o 
 -21   1   3       66.31       66.58      6.70 o 
 -19   1   3      547.55      493.74     25.88 o 
 -17   1   3       81.00       74.62      6.11 o 
 -15   1   3      927.81      882.15     53.33 o 
 -13   1   3     1787.58     1829.97    122.00 o 
 -11   1   3     1882.94     2033.24    183.51 o 
  -9   1   3     3518.30     4064.98    307.89 o 
  -7   1   3     5698.99     6499.60    382.92 o 
  -5   1   3     6752.30     7464.18     84.83 o 
  -3   1   3     1615.39     1905.43     52.90 o 
  -1   1   3    10618.69    11041.90    594.63 o 
   1   1   3     1560.68     1356.92    171.28 o 
   3   1   3     1416.62     1359.37    124.71 o 
   5   1   3      415.33      397.66     25.92 o 
   7   1   3     3309.25     3215.19    175.24 o 
   9   1   3      479.80      503.42     16.50 o 
  11   1   3      374.26      373.59     17.70 o 
  13   1   3      211.55      246.47      8.68 o 
  15   1   3      172.87      174.96      7.78 o 
  17   1   3      152.74      153.44      6.35 o 
  19   1   3      148.31      145.60      6.51 o 
  21   1   3        5.44        7.35      2.58 o 
  23   1   3        3.67        1.61      2.47 o 
  25   1   3       30.95       38.79      7.26 o 
  27   1   3       17.18       23.91      6.16 o 
  29   1   3        7.10        6.68      4.56 o 
  31   1   3       16.54       26.14      8.36 o 
 -30   2   3       16.59       11.02      5.09 o 
 -28   2   3       10.32       21.82      6.00 o 
 -26   2   3        5.78        7.32      3.56 o 
 -24   2   3      347.80      362.59     15.28 o 
 -22   2   3      439.35      402.72     14.41 o 
 -20   2   3      428.71      435.92     41.67 o 
 -18   2   3      226.80      240.62     24.70 o 
 -16   2   3     1029.44     1060.61     91.83 o 
 -14   2   3      613.12      634.39     54.11 o 
 -12   2   3      834.23      892.35     59.97 o 
 -10   2   3      878.13      910.27     56.14 o 
  -8   2   3     2100.24     2307.70    137.43 o 
  -6   2   3      733.38      780.45     14.17 o 
  -4   2   3     1101.74     1155.39     29.34 o 
  -2   2   3     1087.30     1095.50     26.49 o 
   0   2   3      226.45      196.52     11.74 o 
   2   2   3     1141.39     1038.72     75.67 o 
   4   2   3      830.50      715.41     49.89 o 
   6   2   3      200.70      192.11     10.02 o 
   8   2   3     1689.16     1883.88    184.26 o 
  10   2   3      620.99      639.19     48.24 o 
  12   2   3      177.02      195.64      7.12 o 
  14   2   3       52.72       52.62      4.14 o 
  16   2   3      375.62      252.99     74.12 o 
  18   2   3      433.16      401.87     21.70 o 
  20   2   3       79.23       96.43     13.70 o 
  22   2   3       28.21       39.94      7.50 o 
  24   2   3       27.17       33.69      7.00 o 
  26   2   3       24.30       22.58      6.30 o 
  28   2   3        9.61       13.34      5.55 o 
  30   2   3        2.20        0.18      4.54 o 
 -29   3   3       12.89       15.33      7.48 o 
 -27   3   3       27.77       22.55      7.65 o 
 -25   3   3        7.91       12.35      4.37 o 
 -23   3   3       29.32       26.09      4.62 o 
 -21   3   3      338.13      350.83     37.95 o 
 -19   3   3      108.59      117.43      8.21 o 
 -17   3   3       64.42       61.78      8.12 o 
 -15   3   3      289.92      266.09     27.53 o 
 -13   3   3      221.43      224.74     25.79 o 
 -11   3   3      210.95      219.95     12.90 o 
  -9   3   3       23.19       27.67      3.89 o 
  -7   3   3      212.70      224.24      6.75 o 
  -5   3   3      420.64      454.72     11.89 o 
  -3   3   3        5.64        5.72      2.23 o 
  -1   3   3      965.19      891.63     65.23 o 
   1   3   3      460.72      453.51     21.82 o 
   3   3   3     1063.48     1015.60    129.18 o 
   5   3   3      218.72      223.11     12.13 o 
   7   3   3      312.14      385.06     25.80 o 
   9   3   3      176.80      194.35     10.17 o 
  11   3   3      307.54      262.36     19.23 o 
  13   3   3      143.49      130.56     21.22 o 
  15   3   3      504.39      473.14     23.53 o 
  17   3   3        9.42       15.49      4.99 o 
  19   3   3      294.97      288.56     31.63 o 
  21   3   3      195.28      201.69     13.82 o 
  23   3   3       27.83       33.24      7.43 o 
  25   3   3        0.19        0.21      3.35 o 
  27   3   3        3.28       10.14      5.20 o 
 -26   4   3       27.83       26.18      8.42 o 
 -24   4   3        7.63       13.72      6.94 o 
 -22   4   3        4.47        7.10      3.79 o 
 -20   4   3        3.23        5.74      2.83 o 
 -18   4   3       80.98       87.26      7.09 o 
 -16   4   3      116.78      104.62     10.97 o 
 -14   4   3      196.86      196.81     19.02 o 
 -12   4   3      613.94      619.17     53.87 o 
 -10   4   3      324.88      326.76     32.99 o 
  -8   4   3      240.48      234.38     12.16 o 
  -6   4   3       33.91       32.50      4.68 o 
  -4   4   3      400.50      383.63     12.13 o 
  -2   4   3      506.23      452.24     21.61 o 
   0   4   3      368.33      312.78     22.14 o 
   2   4   3       75.10       63.52      7.79 o 
   4   4   3      255.48      221.64     18.98 o 
   6   4   3       85.39       93.13      6.28 o 
   8   4   3      131.09      124.37      9.68 o 
  10   4   3       40.42       37.26      6.73 o 
  12   4   3       12.48       14.79      4.94 o 
  14   4   3      165.34      155.67     11.87 o 
  16   4   3       60.10       55.52      9.06 o 
  18   4   3      138.98      118.68     12.71 o 
  20   4   3       12.24        7.73      4.94 o 
  22   4   3       45.54       39.56      8.18 o 
  24   4   3       37.15       57.19     10.46 o 
  26   4   3       11.85       21.90      8.02 o 
 -21   5   3        2.05        1.56      5.22 o 
 -19   5   3       25.81       17.61      6.27 o 
 -17   5   3        3.52        1.44      3.00 o 
 -15   5   3       21.65       17.51      6.48 o 
 -13   5   3       89.40       88.14      9.27 o 
 -11   5   3       80.54       89.27      9.72 o 
  -9   5   3       31.89       35.81      5.37 o 
  -7   5   3        7.45        9.79      3.46 o 
  -5   5   3       36.35       40.32      7.11 o 
  -3   5   3       57.02       59.30      8.24 o 
  -1   5   3       61.16       71.13      8.57 o 
   1   5   3       44.84       61.20      8.24 o 
   3   5   3      458.01      437.59     28.33 o 
   5   5   3       68.10       73.06     15.37 o 
   7   5   3       33.38       35.67      6.76 o 
   9   5   3       65.28       69.32      9.52 o 
  11   5   3      100.22       95.91     11.01 o 
  13   5   3       32.03       28.17      7.13 o 
  15   5   3       11.94       11.76      5.18 o 
  17   5   3       13.73       14.63      5.69 o 
  19   5   3       15.21       11.55      5.53 o 
  21   5   3        2.15        3.22      4.83 o 
 -16   6   3        3.08        2.39      5.18 o 
 -14   6   3        0.67       -2.54      4.71 o 
 -12   6   3        5.73        0.41      3.61 o 
 -10   6   3        9.55        9.42      4.40 o 
  -8   6   3       14.07       24.57      8.47 o 
  -6   6   3       54.28       65.45     13.49 o 
  -4   6   3      127.03      150.91     12.18 o 
  -2   6   3       34.38       41.83      8.36 o 
   0   6   3      284.43      330.71     24.88 o 
   2   6   3       67.73       68.89      9.62 o 
   4   6   3       38.76       44.86      8.11 o 
   6   6   3        5.21        5.74      4.43 o 
   8   6   3        8.88       13.49      4.92 o 
  10   6   3       14.99        9.95      4.52 o 
  12   6   3        8.01        3.63      4.27 o 
  14   6   3       25.29       16.86      6.80 o 
 -32   0   4       13.50       24.68      9.62 o 
 -30   0   4      104.15      113.13     18.30 o 
 -28   0   4       10.81       20.60      9.72 o 
 -26   0   4       34.60       50.61     12.13 o 
 -24   0   4       58.19       61.69     12.55 o 
 -22   0   4        8.53        7.32      4.81 o 
 -20   0   4      258.82      266.83     19.55 o 
 -18   0   4      199.30      193.17      9.59 o 
 -16   0   4       13.51       16.53      3.89 o 
 -14   0   4     6400.37     7118.27     89.60 o 
 -12   0   4      339.75      396.69     19.24 o 
 -10   0   4     1709.86     2054.16    228.14 o 
  -8   0   4      247.16      270.08     31.16 o 
  -6   0   4      432.59      495.90     59.84 o 
  -4   0   4       16.03       14.66      2.73 o 
  -2   0   4     5435.47     6411.53    331.08 o 
   0   0   4     5447.15     5697.76    234.31 o 
   2   0   4     5046.10     4819.01     45.90 o 
   4   0   4     1194.95     1255.91    141.46 o 
   6   0   4      795.32      802.18     51.44 o 
   8   0   4     2255.65     2176.50    218.37 o 
  10   0   4      990.83      990.85    120.40 o 
  12   0   4      591.60      593.02     36.65 o 
  14   0   4      148.67      148.58     15.11 o 
  16   0   4       90.09       83.97      6.90 o 
  18   0   4       30.21       26.74      5.05 o 
  20   0   4        4.31        4.25      2.81 o 
  22   0   4       35.49       41.49      6.61 o 
  24   0   4       15.91       15.88      4.60 o 
  26   0   4       17.27       19.73      5.02 o 
 -31   1   4       12.44       16.20      6.57 o 
 -29   1   4       50.15       71.89     10.71 o 
 -27   1   4       97.03       98.48     11.42 o 
 -25   1   4       89.15       89.78     10.76 o 
 -23   1   4      148.17      139.75      8.89 o 
 -21   1   4      158.35      140.94      8.46 o 
 -19   1   4      381.42      357.81     22.28 o 
 -17   1   4       29.14       30.02      3.97 o 
 -15   1   4     1400.02     1654.23    177.70 o 
 -13   1   4      106.33      108.47      7.31 o 
 -11   1   4     8975.40    10688.57    890.81 o 
  -9   1   4      676.39      754.75     44.52 o 
  -7   1   4      524.08      483.45     30.23 o 
  -5   1   4      439.85      460.30     10.32 o 
  -3   1   4      306.81      272.06     21.25 o 
  -1   1   4      280.51      261.24     21.38 o 
   1   1   4    11685.31    12846.80   1474.20 o 
   3   1   4     1282.69     1178.81    134.00 o 
   5   1   4     2854.57     2638.62    201.18 o 
   7   1   4     4865.00     4827.45    222.63 o 
   9   1   4      206.55      179.69      8.21 o 
  11   1   4     1581.36     1582.08     55.02 o 
  13   1   4      356.98      317.70     13.98 o 
  15   1   4      165.40      154.44     10.14 o 
  17   1   4       97.78       88.20      5.22 o 
  19   1   4       40.80       47.35      4.47 o 
  21   1   4       67.28       65.94      5.43 o 
  23   1   4        8.23       10.23      3.43 o 
  25   1   4      114.48      133.48     16.47 o 
  27   1   4        1.18        3.36      3.54 o 
  29   1   4       26.58       35.59      7.51 o 
  31   1   4        4.23       -1.46      7.42 o 
 -30   2   4       30.26       43.70      9.09 o 
 -28   2   4       15.90       23.88      6.23 o 
 -26   2   4       23.37       31.27      6.15 o 
 -24   2   4      223.27      215.53     12.58 o 
 -22   2   4      502.07      519.11     40.19 o 
 -20   2   4     1062.34     1068.18    108.70 o 
 -18   2   4      921.50      942.35     84.80 o 
 -16   2   4      560.06      557.52     35.55 o 
 -14   2   4      265.42      270.67     17.74 o 
 -12   2   4      362.71      459.07     31.83 o 
 -10   2   4      344.63      351.48     13.91 o 
  -8   2   4     3174.01     3276.28    153.97 o 
  -6   2   4      860.84      937.81     14.01 o 
  -4   2   4      490.04      377.52    104.35 o 
  -2   2   4     1013.64     1091.78     35.35 o 
   0   2   4      753.25      721.82     47.23 o 
   2   2   4      462.42      393.03     39.11 o 
   4   2   4     1726.79     1536.16    147.18 o 
   6   2   4     1366.16     1385.89     99.98 o 
   8   2   4     1900.34     1962.27    133.88 o 
  10   2   4      459.69      494.21     39.52 o 
  12   2   4      271.77      248.74     18.48 o 
  14   2   4        6.49        7.60      2.94 o 
  16   2   4       72.73       82.42      6.48 o 
  18   2   4        4.61        5.09      2.90 o 
  20   2   4       13.78       15.35      4.87 o 
  22   2   4       29.27       39.94      7.53 o 
  24   2   4       53.71       69.77      9.91 o 
  26   2   4       24.39       35.31      7.99 o 
  28   2   4        1.33        3.66      4.29 o 
  30   2   4       20.40       18.86      9.67 o 
 -29   3   4       34.01       39.70      8.43 o 
 -27   3   4       26.15       42.28      7.54 o 
 -25   3   4       30.15       42.12      5.76 o 
 -23   3   4      212.64      212.00     22.52 o 
 -21   3   4       33.55       36.34      5.14 o 
 -19   3   4     1357.91     1343.68    144.14 o 
 -17   3   4     1681.93     1605.97    157.81 o 
 -15   3   4      201.77      205.65     19.15 o 
 -13   3   4      128.69      127.06     13.52 o 
 -11   3   4      173.78      182.42     10.81 o 
  -9   3   4      161.80      156.53      7.68 o 
  -7   3   4      855.99      849.70     17.97 o 
  -5   3   4        6.85        7.70      1.89 o 
  -3   3   4      453.55      417.06     18.92 o 
  -1   3   4      727.02      655.73     33.23 o 
   1   3   4       63.42       59.41      3.93 o 
   3   3   4       49.97       58.25      6.34 o 
   5   3   4      301.21      316.07     20.95 o 
   7   3   4      102.65      112.66      4.84 o 
   9   3   4      386.59      324.83     32.66 o 
  11   3   4      211.56      208.50     14.14 o 
  13   3   4       37.19       40.05      5.34 o 
  15   3   4      165.68      160.83      8.87 o 
  17   3   4       16.67       17.45      5.56 o 
  19   3   4       50.18       46.27      8.46 o 
  21   3   4       32.57       35.86      7.37 o 
  23   3   4       40.41       37.92      8.23 o 
  25   3   4       13.55       25.16      6.91 o 
  27   3   4       16.52       26.63      7.39 o 
 -26   4   4       27.73       35.40      7.75 o 
 -24   4   4       13.91       13.55      5.04 o 
 -22   4   4       26.81       30.63      5.52 o 
 -20   4   4        4.04        2.90      3.17 o 
 -18   4   4      136.41      146.84     14.20 o 
 -16   4   4       80.60       84.23     10.34 o 
 -14   4   4        4.07        9.50      3.43 o 
 -12   4   4      222.24      215.45     17.01 o 
 -10   4   4      319.95      284.51     33.32 o 
  -8   4   4      138.24      141.89      8.75 o 
  -6   4   4      236.04      208.87      9.35 o 
  -4   4   4      537.36      477.96     29.36 o 
  -2   4   4      120.04       97.11      6.45 o 
   0   4   4      199.58      198.20     10.55 o 
   2   4   4       75.53       75.70      7.44 o 
   4   4   4      100.39       83.36      7.91 o 
   6   4   4      217.55      195.92     11.64 o 
   8   4   4      205.45      172.68     15.37 o 
  10   4   4      215.32      195.97     28.07 o 
  12   4   4      122.27      118.40     12.86 o 
  14   4   4      339.41      305.02     27.45 o 
  16   4   4       26.67       19.49      6.21 o 
  18   4   4        9.47       13.11      5.21 o 
  20   4   4        8.77       10.88      5.12 o 
  22   4   4       29.58       23.48      6.62 o 
  24   4   4        8.25       15.22      6.58 o 
 -21   5   4        7.10        7.61      5.29 o 
 -19   5   4        3.78        7.89      4.02 o 
 -17   5   4       22.61       19.40      4.96 o 
 -15   5   4       17.83       24.78      4.61 o 
 -13   5   4       32.48       35.68      5.68 o 
 -11   5   4       89.25       88.44     12.61 o 
  -9   5   4      177.79      185.02     14.69 o 
  -7   5   4      185.07      177.58     12.29 o 
  -5   5   4       61.78       69.15      9.36 o 
  -3   5   4      158.90      169.06     13.85 o 
  -1   5   4      185.79      167.24     13.59 o 
   1   5   4      686.13      634.42     50.81 o 
   3   5   4      177.65      167.51     11.62 o 
   5   5   4        5.17        1.59      3.62 o 
   7   5   4       84.61       86.15     10.16 o 
   9   5   4       14.59       12.54      5.32 o 
  11   5   4      109.79      104.75     11.70 o 
  13   5   4       47.57       43.66      9.41 o 
  15   5   4       46.22       47.64      9.05 o 
  17   5   4       31.21       31.86      7.33 o 
  19   5   4       22.79       31.81      7.95 o 
  21   5   4       30.40       22.59      7.29 o 
 -16   6   4        1.43        5.11      5.57 o 
 -14   6   4       16.22       13.92      5.22 o 
 -12   6   4        8.42        8.72      4.21 o 
 -10   6   4       19.13       26.77      8.99 o 
  -8   6   4       54.73       65.66     14.01 o 
  -6   6   4       11.00        9.24      5.09 o 
  -4   6   4       34.07       40.43      7.35 o 
  -2   6   4       31.49       29.72      7.05 o 
   0   6   4       21.09       29.55      7.05 o 
   2   6   4      116.11      131.11     18.61 o 
   4   6   4       62.65       65.08      9.53 o 
   6   6   4       32.35       38.69      7.82 o 
   8   6   4       23.75       19.03      7.74 o 
  10   6   4        3.38        4.80      3.95 o 
  12   6   4        7.62        6.49      5.19 o 
  14   6   4        0.74        7.75      5.57 o 
 -32   0   5        1.05        6.80      7.42 o 
 -30   0   5       48.79       61.17     14.85 o 
 -28   0   5        0.06        9.10      6.17 o 
 -26   0   5        0.66        2.30      5.96 o 
 -24   0   5        1.18       -3.45      3.97 o 
 -22   0   5        0.71       -0.52      4.39 o 
 -20   0   5      348.89      298.19     21.02 o 
 -18   0   5      514.99      435.14     22.43 o 
 -16   0   5       67.38       79.25     11.50 o 
 -14   0   5      272.90      286.07     17.98 o 
 -12   0   5       38.88       35.97      7.53 o 
 -10   0   5     8376.87    10960.44   1334.40 o 
  -8   0   5      915.49     1195.50    120.81 o 
  -6   0   5      402.56      438.57     57.85 o 
  -4   0   5       57.74       56.36      4.38 o 
  -2   0   5       46.98       45.45      3.18 o 
   0   0   5       45.49       39.19     14.67 o 
   2   0   5     1296.03     1242.98    175.53 o 
   4   0   5      710.12      637.96     13.10 o 
   6   0   5     5621.78     5264.59    231.64 o 
   8   0   5      109.52       98.63     19.08 o 
  10   0   5        0.56        2.18      1.93 o 
  12   0   5       40.28       31.81      6.74 o 
  14   0   5      464.12      446.06     34.24 o 
  16   0   5       37.36       33.05      5.09 o 
  18   0   5        3.35        2.26      2.50 o 
  20   0   5       12.45       15.90      4.39 o 
  22   0   5      169.64      188.54     11.43 o 
  24   0   5       74.87       86.17      9.26 o 
  26   0   5        0.56       -2.30      4.81 o 
 -31   1   5       44.48       39.86      8.46 o 
 -29   1   5       36.29       42.62      8.76 o 
 -27   1   5      110.37       95.34     11.53 o 
 -25   1   5        0.10        5.48      3.65 o 
 -23   1   5       63.31       45.68      8.31 o 
 -21   1   5      264.48      240.24     15.89 o 
 -19   1   5       76.64       72.17      6.65 o 
 -17   1   5        3.53        2.38      2.41 o 
 -15   1   5      149.75      155.60     16.07 o 
 -13   1   5      103.71      122.01     11.43 o 
 -11   1   5      894.02     1055.57     64.46 o 
  -9   1   5     2478.78     2926.88    177.45 o 
  -7   1   5      686.54      624.48     40.94 o 
  -5   1   5     1606.06     1743.12     30.09 o 
  -3   1   5      246.18      229.06     14.03 o 
  -1   1   5       91.24       94.45      5.96 o 
   1   1   5     1764.78     1988.50    131.10 o 
   3   1   5      971.68     1002.32     83.49 o 
   5   1   5        7.22        6.87      1.41 o 
   7   1   5      434.09      396.44     18.70 o 
   9   1   5      116.87      115.72      8.83 o 
  11   1   5       34.89       31.94      2.99 o 
  13   1   5       14.49       15.45      2.38 o 
  15   1   5      163.66      155.77      6.27 o 
  17   1   5       14.44       18.62      3.11 o 
  19   1   5      148.51      145.99      8.21 o 
  21   1   5       15.40       17.43      3.89 o 
  23   1   5       72.02       83.23      7.60 o 
  25   1   5       86.49      102.25     11.06 o 
  27   1   5       29.94       44.45      8.40 o 
  29   1   5        0.49        4.33      7.63 o 
 -30   2   5       13.85       22.83      7.40 o 
 -28   2   5       74.16       63.55     10.66 o 
 -26   2   5        4.86        5.13      4.59 o 
 -24   2   5       27.13       28.34      5.61 o 
 -22   2   5       48.82       45.70      5.71 o 
 -20   2   5      157.57      155.09     12.10 o 
 -18   2   5      215.50      202.15     22.69 o 
 -16   2   5      200.13      209.35     19.12 o 
 -14   2   5       58.19       62.79      6.06 o 
 -12   2   5      433.09      463.61     29.58 o 
 -10   2   5       91.13      106.16      6.27 o 
  -8   2   5      108.53      131.81      4.42 o 
  -6   2   5      417.43      441.53     14.31 o 
  -4   2   5     2149.50     2292.85     75.20 o 
  -2   2   5      520.29      529.88     16.16 o 
   0   2   5     1049.07     1025.89     50.46 o 
   2   2   5     1928.91     1992.13    212.17 o 
   4   2   5     6110.93     6143.22    627.03 o 
   6   2   5     1884.97     1914.84    170.54 o 
   8   2   5      972.89      869.58     71.61 o 
  10   2   5      799.01      779.04     41.45 o 
  12   2   5      433.22      400.86     14.02 o 
  14   2   5      128.69      121.52      7.30 o 
  16   2   5        2.85        4.54      2.83 o 
  18   2   5       47.13       53.83      8.08 o 
  20   2   5      134.12      136.37      8.49 o 
  22   2   5        1.38        5.09      3.82 o 
  24   2   5      102.14      123.81     12.49 o 
  26   2   5       40.94       56.01      9.38 o 
  28   2   5       43.31       51.96      9.80 o 
 -27   3   5       24.54       30.68      6.45 o 
 -25   3   5       55.15       67.94      7.23 o 
 -23   3   5      104.95      108.83     11.89 o 
 -21   3   5      136.93      157.05     18.23 o 
 -19   3   5      244.17      246.39     30.47 o 
 -17   3   5       45.12       44.95      6.23 o 
 -15   3   5      236.13      244.51     21.30 o 
 -13   3   5      111.01      123.18     11.85 o 
 -11   3   5       73.38       72.51      6.46 o 
  -9   3   5       86.69       96.00      6.42 o 
  -7   3   5      424.62      414.47     11.42 o 
  -5   3   5       71.94       74.08      7.03 o 
  -3   3   5       88.01       82.76      4.52 o 
  -1   3   5      383.34      379.56     12.16 o 
   1   3   5      523.99      521.48     51.60 o 
   3   3   5      959.47      894.58    131.79 o 
   5   3   5      403.21      394.35     13.08 o 
   7   3   5       41.06       44.92      5.38 o 
   9   3   5      448.65      358.44     35.67 o 
  11   3   5      126.34      120.08      7.73 o 
  13   3   5      281.84      280.06     17.06 o 
  15   3   5        0.35       -0.68      2.67 o 
  17   3   5      112.34      102.36     11.03 o 
  19   3   5        4.36        6.69      4.36 o 
  21   3   5       10.17        5.83      4.84 o 
  23   3   5       12.31       13.11      5.10 o 
  25   3   5       23.72       27.24      7.02 o 
  27   3   5        0.44        4.37      4.51 o 
 -26   4   5       45.14       52.44      9.77 o 
 -24   4   5       15.85       23.47      5.13 o 
 -22   4   5        9.00        8.45      3.19 o 
 -20   4   5        7.21       10.45      3.59 o 
 -18   4   5      124.41      140.53     17.37 o 
 -16   4   5       66.33       58.58      7.07 o 
 -14   4   5      344.09      345.63     27.30 o 
 -12   4   5       43.52       36.71      5.49 o 
 -10   4   5      173.08      158.23     15.54 o 
  -8   4   5       48.61       52.67      6.00 o 
  -6   4   5      465.33      307.87    145.86 o 
  -4   4   5       41.44       43.86      5.43 o 
  -2   4   5       44.53       44.12      6.80 o 
   0   4   5      577.54      556.37     22.48 o 
   2   4   5       85.20       92.98      9.51 o 
   4   4   5      206.81      196.95     11.81 o 
   6   4   5      784.89      743.54     93.32 o 
   8   4   5      379.61      347.80     37.27 o 
  10   4   5       14.67        6.11      4.05 o 
  12   4   5       42.00       47.97      8.13 o 
  14   4   5       15.83       18.46      5.88 o 
  16   4   5       17.87       19.68      7.79 o 
  18   4   5        6.49       11.12      5.24 o 
  20   4   5       16.05       14.70      5.66 o 
  22   4   5        9.13       11.72      5.25 o 
  24   4   5       19.55       18.51      7.25 o 
 -21   5   5        0.17        2.37      4.35 o 
 -19   5   5        5.17        5.32      3.83 o 
 -17   5   5       26.51       24.70      4.81 o 
 -15   5   5       29.80       34.11      5.74 o 
 -13   5   5       22.68       19.43      4.84 o 
 -11   5   5       21.29       18.46      5.68 o 
  -9   5   5       49.33       52.62      8.43 o 
  -7   5   5      368.95      361.36     17.54 o 
  -5   5   5      326.66      362.23     17.59 o 
  -3   5   5      268.33      269.04     19.87 o 
  -1   5   5       30.15       32.50      7.30 o 
   1   5   5      150.17      159.38     11.15 o 
   3   5   5       51.42       52.35      8.12 o 
   5   5   5      175.38      178.72     24.52 o 
   7   5   5      194.97      175.37     18.82 o 
   9   5   5       13.60       12.01      5.17 o 
  11   5   5       72.98       69.91     13.28 o 
  13   5   5        5.51        8.41      4.90 o 
  15   5   5       70.44       65.46     10.63 o 
  17   5   5       31.47       37.95      8.63 o 
  19   5   5       23.75       24.55      7.80 o 
 -14   6   5       10.69       14.94      6.03 o 
 -12   6   5        4.42       11.61      7.63 o 
 -10   6   5       39.54       43.76      8.30 o 
  -8   6   5      116.26      133.38     12.48 o 
  -6   6   5       21.81       22.23      6.50 o 
  -4   6   5      181.86      198.15     14.27 o 
  -2   6   5       50.93       46.50      8.32 o 
   0   6   5        1.28        3.48      4.04 o 
   2   6   5        7.98        9.20      7.74 o 
   4   6   5       15.41       15.54      6.09 o 
   6   6   5       33.34       51.15      9.14 o 
   8   6   5       42.98       67.54     13.91 o 
  10   6   5       12.54       24.47      8.47 o 
  12   6   5        5.57        3.04      4.90 o 
 -30   0   6       22.43       25.30      9.20 o 
 -28   0   6       17.18       35.44     11.40 o 
 -26   0   6      164.63      122.96     17.67 o 
 -24   0   6        8.75       21.75      8.68 o 
 -22   0   6       42.90       40.25     11.08 o 
 -20   0   6        3.24        7.42      5.23 o 
 -18   0   6      215.37      204.93     17.77 o 
 -16   0   6      120.37      116.06     13.49 o 
 -14   0   6        1.18        2.93      4.08 o 
 -12   0   6     1088.04     1363.85    165.83 o 
 -10   0   6       65.44       81.26      7.09 o 
  -8   0   6        0.58        0.73      1.31 o 
  -6   0   6     1859.47     1942.58    263.90 o 
  -4   0   6      497.78      530.89     54.55 o 
  -2   0   6      339.20      406.85     28.85 o 
   0   0   6     4711.60     5312.12    274.09 o 
   2   0   6      172.89      184.21     14.98 o 
   4   0   6      153.16      139.84      6.60 o 
   6   0   6      234.74      222.75      8.61 o 
   8   0   6      238.33      234.45     17.77 o 
  10   0   6      529.77      486.31     17.36 o 
  12   0   6      119.84      147.58     14.90 o 
  14   0   6      145.35      150.64     16.78 o 
  16   0   6        6.86        9.70      3.34 o 
  18   0   6       11.11        9.22      3.56 o 
  20   0   6       42.91       50.55      7.03 o 
  22   0   6       23.02       27.14      5.98 o 
  24   0   6       76.97       94.62     15.06 o 
  26   0   6        0.13        0.84      4.81 o 
  28   0   6        3.39        3.24      8.47 o 
 -31   1   6        4.41        4.12      4.86 o 
 -29   1   6        2.43        4.53      4.44 o 
 -27   1   6        9.92        7.96      3.86 o 
 -25   1   6       36.76       45.43      8.82 o 
 -23   1   6       44.52       47.11      8.61 o 
 -21   1   6      252.47      217.74     10.65 o 
 -19   1   6      244.66      259.11     24.95 o 
 -17   1   6      355.94      381.37     27.74 o 
 -15   1   6      711.24      800.45     79.72 o 
 -13   1   6      452.31      512.17     36.41 o 
 -11   1   6      109.36      139.63      7.35 o 
  -9   1   6      742.66      763.52     65.30 o 
  -7   1   6     2810.83     3066.35    142.66 o 
  -5   1   6     1848.68     2041.94    102.33 o 
  -3   1   6     1667.18     1673.85    126.66 o 
  -1   1   6     2005.27     2360.81    117.50 o 
   1   1   6     1939.86     2211.14    113.85 o 
   3   1   6     4257.93     4553.92    324.08 o 
   5   1   6     3124.66     3281.64    214.58 o 
   7   1   6      423.43      432.20     25.40 o 
   9   1   6      638.37      587.87     31.16 o 
  11   1   6      716.71      704.16     35.68 o 
  13   1   6       33.80       35.39      3.47 o 
  15   1   6      141.43      127.13      7.30 o 
  17   1   6       12.73       14.49      3.45 o 
  19   1   6      290.57      304.01     11.94 o 
  21   1   6       11.57       14.09      3.59 o 
  23   1   6       38.30       38.74      5.83 o 
  25   1   6       56.38       66.63      9.58 o 
  27   1   6        3.21        1.56      4.25 o 
  29   1   6       34.07       35.86     11.92 o 
 -30   2   6       31.58       24.63      8.28 o 
 -28   2   6       11.42        9.84      5.34 o 
 -26   2   6       44.93       50.21      9.31 o 
 -24   2   6       73.71       73.69     11.68 o 
 -22   2   6      145.40      129.59     10.40 o 
 -20   2   6       92.46      106.45     14.25 o 
 -18   2   6      710.18      692.72     60.90 o 
 -16   2   6     1115.26     1188.24     64.95 o 
 -14   2   6      372.22      338.49     24.41 o 
 -12   2   6       47.22       49.64      5.48 o 
 -10   2   6       69.26       89.86      6.03 o 
  -8   2   6      290.35      324.73      7.53 o 
  -6   2   6      196.57      212.02      6.33 o 
  -4   2   6     1685.92     1911.75     81.76 o 
  -2   2   6     2771.63     3306.02    105.16 o 
   0   2   6      283.23      304.70     14.67 o 
   2   2   6       41.10       42.40      5.78 o 
   4   2   6      222.24      217.84     24.09 o 
   6   2   6      442.21      379.88     24.90 o 
   8   2   6      115.64      112.55     12.75 o 
  10   2   6       47.63       47.30      5.18 o 
  12   2   6       60.95       57.67      6.86 o 
  14   2   6      148.26      147.64      8.25 o 
  16   2   6      144.89      131.63      8.01 o 
  18   2   6      193.32      185.01     16.01 o 
  20   2   6       22.51       23.15      4.60 o 
  22   2   6       63.46       63.39     10.77 o 
  24   2   6       16.14       16.25      5.91 o 
  26   2   6        9.96       14.42      5.30 o 
  28   2   6        2.18        0.71      4.86 o 
 -27   3   6       59.52       58.34      8.93 o 
 -25   3   6       10.80       10.28      3.66 o 
 -23   3   6        1.53        0.73      2.53 o 
 -21   3   6      122.11      114.20      9.24 o 
 -19   3   6       79.30       83.68      8.41 o 
 -17   3   6      260.32      259.76     24.76 o 
 -15   3   6      354.64      338.06     24.17 o 
 -13   3   6      438.41      423.84     33.72 o 
 -11   3   6      233.69      245.73     10.47 o 
  -9   3   6       30.30       27.26      4.32 o 
  -7   3   6      272.02      255.07      9.81 o 
  -5   3   6      307.47      304.66     15.98 o 
  -3   3   6      174.17      185.94      9.61 o 
  -1   3   6      512.96      523.23     24.26 o 
   1   3   6      195.62      187.82     10.21 o 
   3   3   6      811.08      725.39    171.21 o 
   5   3   6      157.24      149.12     11.24 o 
   7   3   6      197.89      172.07     11.29 o 
   9   3   6      660.61      578.89     36.00 o 
  11   3   6      116.47      111.46      7.71 o 
  13   3   6        3.69        4.64      2.69 o 
  15   3   6       34.72       33.59      5.51 o 
  17   3   6       66.36       64.45      7.23 o 
  19   3   6       42.04       52.51      9.12 o 
  21   3   6        0.47        0.97      3.29 o 
  23   3   6        2.81        5.39      4.81 o 
  25   3   6        0.69        4.66      4.62 o 
 -24   4   6       15.06       22.49      5.01 o 
 -22   4   6        4.00        2.94      3.13 o 
 -20   4   6       65.31       61.04      8.39 o 
 -18   4   6      177.57      156.47     20.81 o 
 -16   4   6      102.35      104.97     12.20 o 
 -14   4   6      717.39      694.93     55.61 o 
 -12   4   6      214.97      204.29     13.30 o 
 -10   4   6      107.42      102.54     12.53 o 
  -8   4   6        5.12        6.17      3.32 o 
  -6   4   6       13.84       20.40      5.45 o 
  -4   4   6      151.05      144.06     10.94 o 
  -2   4   6      277.20      304.35     13.16 o 
   0   4   6       82.89       89.14      7.11 o 
   2   4   6      237.49      234.93     27.92 o 
   4   4   6      497.16      460.82     54.37 o 
   6   4   6      184.48      185.00     24.68 o 
   8   4   6      125.04      115.17     10.40 o 
  10   4   6       94.28      100.71     13.12 o 
  12   4   6      106.26       99.69     11.24 o 
  14   4   6       28.38       34.68      5.70 o 
  16   4   6       92.61       88.27     11.31 o 
  18   4   6       21.58       17.71      5.97 o 
  20   4   6        3.48        2.09      3.23 o 
  22   4   6        0.02       -1.02      3.88 o 
 -21   5   6       33.44       45.87     14.11 o 
 -19   5   6        7.35        8.51      4.18 o 
 -17   5   6        0.22        1.18      3.58 o 
 -15   5   6       27.91       30.11      6.80 o 
 -13   5   6        7.32       12.55      5.45 o 
 -11   5   6      185.40      177.04     18.66 o 
  -9   5   6        0.15        1.11      5.44 o 
  -7   5   6       32.53       45.27      8.17 o 
  -5   5   6      346.93      377.10     18.41 o 
  -3   5   6       15.15       25.49      6.69 o 
  -1   5   6       28.56       34.64      7.32 o 
   1   5   6       11.94       11.18      3.84 o 
   3   5   6      136.92      139.43     12.55 o 
   5   5   6       24.93       29.88      6.82 o 
   7   5   6       10.28       10.99      5.23 o 
   9   5   6        2.18        3.80      4.03 o 
  11   5   6       25.26       37.59      7.83 o 
  13   5   6       92.29       98.84     14.95 o 
  15   5   6       45.87       61.49     10.35 o 
  17   5   6        6.88        8.51      4.96 o 
  19   5   6       31.18       30.19      8.00 o 
 -12   6   6        4.82       13.68      7.19 o 
 -10   6   6       25.30       39.51      8.67 o 
  -8   6   6       30.74       35.97      7.93 o 
  -6   6   6       75.88       90.19     11.90 o 
  -4   6   6       42.66       47.09     12.02 o 
  -2   6   6      104.10      112.94     13.20 o 
   0   6   6       27.45       38.45      8.02 o 
   2   6   6        8.57        9.76      5.69 o 
   4   6   6        2.01        8.05      8.26 o 
   6   6   6        2.00       -0.42      4.50 o 
   8   6   6        4.00       -0.49      7.37 o 
  10   6   6        7.48       12.71      5.99 o 
  12   6   6       31.25       29.46      8.36 o 
 -30   0   7        0.07        0.84      5.23 o 
 -28   0   7       17.47       18.61      7.42 o 
 -26   0   7      115.19      119.09     17.88 o 
 -24   0   7        6.83        0.42      4.71 o 
 -22   0   7       11.12       20.39      8.26 o 
 -20   0   7       56.83       52.17     12.34 o 
 -18   0   7      429.13      357.37     23.32 o 
 -16   0   7     1068.38      970.70     35.97 o 
 -14   0   7      462.82      402.85     22.69 o 
 -12   0   7      136.48      144.08     16.94 o 
 -10   0   7      550.39      647.34     82.44 o 
  -8   0   7       24.24       20.15      5.13 o 
  -6   0   7      291.91      373.11     43.80 o 
  -4   0   7      653.97      739.72     63.34 o 
  -2   0   7     6684.02     7832.06    818.51 o 
   0   0   7     1125.42      788.71    334.83 o 
   2   0   7     6897.71     7495.20    380.60 o 
   4   0   7     2391.00     2633.28     95.41 o 
   6   0   7      253.01      268.79      9.78 o 
   8   0   7       11.01       12.36      2.98 o 
  10   0   7      337.54      339.09     23.11 o 
  12   0   7      161.59      172.62      9.27 o 
  14   0   7      121.28      107.22      8.83 o 
  16   0   7       13.03       15.45      4.04 o 
  18   0   7      621.79      642.02     49.40 o 
  20   0   7      237.00      280.42     21.43 o 
  22   0   7        1.62        7.01      6.17 o 
  24   0   7      151.73      154.95     17.57 o 
  26   0   7        0.52        0.31      5.86 o 
  28   0   7       19.63       26.56     11.29 o 
 -29   1   7       10.81       15.38      6.43 o 
 -27   1   7        9.10       12.71      5.43 o 
 -25   1   7       40.74       35.65      7.94 o 
 -23   1   7       19.11       18.07      6.08 o 
 -21   1   7      227.30      205.39     13.68 o 
 -19   1   7        2.29        5.47      3.19 o 
 -17   1   7      187.37      156.77     15.22 o 
 -15   1   7      116.42      120.69      8.85 o 
 -13   1   7      370.17      378.55     22.93 o 
 -11   1   7       80.32       93.54      7.52 o 
  -9   1   7      373.39      384.68     28.20 o 
  -7   1   7      268.74      290.15     22.95 o 
  -5   1   7      716.51      721.58     49.95 o 
  -3   1   7      292.60      329.83     22.42 o 
  -1   1   7     8850.80    10239.01    414.97 o 
   1   1   7     2503.88     2857.60    149.54 o 
   3   1   7      519.24      729.54     47.01 o 
   5   1   7     2471.54     2607.29    153.04 o 
   7   1   7     1084.77     1107.14     71.94 o 
   9   1   7      342.46      301.36     14.91 o 
  11   1   7       43.97       54.06      5.40 o 
  13   1   7       13.16       10.83      3.00 o 
  15   1   7      591.47      581.19     33.53 o 
  17   1   7       65.32       66.67      6.64 o 
  19   1   7       98.86      100.13      8.01 o 
  21   1   7       29.78       34.11      5.63 o 
  23   1   7      202.83      218.43     11.32 o 
  25   1   7       61.91       69.90      7.97 o 
  27   1   7       13.76       17.57      8.89 o 
 -28   2   7        1.31        0.79      4.75 o 
 -26   2   7       27.87       27.19      7.56 o 
 -24   2   7        0.04       -0.02      3.27 o 
 -22   2   7       42.90       50.04      7.38 o 
 -20   2   7      109.52      131.71     16.55 o 
 -18   2   7      117.73      141.17     10.16 o 
 -16   2   7       60.13       57.48      6.67 o 
 -14   2   7      323.83      328.67     19.83 o 
 -12   2   7      224.22      222.37      9.96 o 
 -10   2   7      229.41      214.98     10.40 o 
  -8   2   7      816.94      783.24     14.97 o 
  -6   2   7      706.34      777.30     12.63 o 
  -4   2   7     1153.32     1309.59     43.13 o 
  -2   2   7      118.58      123.81      7.24 o 
   0   2   7      249.00      319.68     12.76 o 
   2   2   7      490.66      523.52     26.37 o 
   4   2   7      866.40      812.65     76.38 o 
   6   2   7      208.30      195.20     15.75 o 
   8   2   7       59.91       63.27      5.94 o 
  10   2   7      318.98      276.03     20.16 o 
  12   2   7      197.65      198.04      9.43 o 
  14   2   7       71.03       72.13      6.89 o 
  16   2   7      121.95      111.50      8.71 o 
  18   2   7       20.64       16.26      4.02 o 
  20   2   7       76.31       70.92      7.73 o 
  22   2   7      143.42      158.53     10.06 o 
  24   2   7       26.30       32.92      7.57 o 
  26   2   7       21.72       29.93      7.69 o 
 -27   3   7        7.63        7.65      5.01 o 
 -25   3   7       28.50       28.07      5.18 o 
 -23   3   7      145.55      148.20     14.86 o 
 -21   3   7        6.27        4.46      3.46 o 
 -19   3   7      200.02      153.43     10.29 o 
 -17   3   7      204.35      218.21     12.47 o 
 -15   3   7      465.11      465.40     35.58 o 
 -13   3   7       70.79       70.25      7.14 o 
 -11   3   7       86.01      104.60      9.94 o 
  -9   3   7      308.29      279.29     11.07 o 
  -7   3   7       30.27       18.68     12.70 o 
  -5   3   7      148.17      156.53      6.34 o 
  -3   3   7      203.68      189.91     14.25 o 
  -1   3   7      216.35      202.72     19.05 o 
   1   3   7      469.13      496.52     33.88 o 
   3   3   7       17.52       18.75      3.88 o 
   5   3   7      971.46      871.87     69.61 o 
   7   3   7      391.48      336.36     25.58 o 
   9   3   7      843.75      750.21     64.84 o 
  11   3   7      433.31      452.13     26.23 o 
  13   3   7      259.46      234.33     12.94 o 
  15   3   7       60.98       81.50     14.40 o 
  17   3   7       80.85       83.10      8.27 o 
  19   3   7       59.90       44.80      8.57 o 
  21   3   7       22.34       30.94      6.87 o 
  23   3   7        4.55       10.09      4.56 o 
  25   3   7        1.63        5.05      5.43 o 
 -24   4   7       19.32       11.03      4.40 o 
 -22   4   7       41.54       39.32      5.65 o 
 -20   4   7      104.78      108.47     16.20 o 
 -18   4   7       36.32       35.41      6.06 o 
 -16   4   7       51.52       69.72      7.94 o 
 -14   4   7      163.32      156.83      9.82 o 
 -12   4   7        4.94        8.85      3.67 o 
 -10   4   7      181.40      191.24     13.19 o 
  -8   4   7       21.67       27.96      6.68 o 
  -6   4   7       62.96       68.18      9.20 o 
  -4   4   7       15.38       14.58      4.93 o 
  -2   4   7        8.98        9.78      3.41 o 
   0   4   7      145.65      146.63      8.70 o 
   2   4   7       19.53       21.45      4.69 o 
   4   4   7      785.46      691.43     90.23 o 
   6   4   7      526.68      490.89     36.49 o 
   8   4   7      545.85      505.75     62.47 o 
  10   4   7      474.98      425.44     66.29 o 
  12   4   7      130.63      127.70     12.75 o 
  14   4   7        1.40        1.40      3.08 o 
  16   4   7       17.88       22.11      6.38 o 
  18   4   7        8.10       16.28      7.63 o 
  20   4   7       20.85       26.61      6.91 o 
  22   4   7       12.09       26.29      7.69 o 
 -19   5   7        5.99       12.55      6.43 o 
 -17   5   7       11.41        8.60      4.82 o 
 -15   5   7        3.84       11.05      4.76 o 
 -13   5   7       48.13       58.80      9.57 o 
 -11   5   7      172.64      195.94     13.81 o 
  -9   5   7       22.68       29.69      6.88 o 
  -7   5   7        2.10        5.12      4.32 o 
  -5   5   7      110.57      119.94     12.53 o 
  -3   5   7       75.13       76.77     14.59 o 
  -1   5   7      432.02      426.04     32.15 o 
   1   5   7      108.75      104.09     12.34 o 
   3   5   7       15.41       14.90      4.47 o 
   5   5   7       54.75       55.61      9.46 o 
   7   5   7      176.25      156.63     20.65 o 
   9   5   7       91.15       84.14     11.23 o 
  11   5   7       20.44       28.89     13.38 o 
  13   5   7        8.33        9.88      4.89 o 
  15   5   7       28.51       30.72      7.84 o 
  17   5   7       11.49       15.85      5.58 o 
 -12   6   7       24.58       34.82     10.19 o 
 -10   6   7        3.82       15.18      5.59 o 
  -8   6   7       28.58       35.91      7.74 o 
  -6   6   7       18.64       24.11      6.24 o 
  -4   6   7       83.04       88.53     12.36 o 
  -2   6   7      116.78      149.18     13.01 o 
   0   6   7       40.15       52.05      9.20 o 
   2   6   7       14.83       14.99      5.80 o 
   4   6   7       14.72       22.27      7.24 o 
   6   6   7       12.99       14.57      7.16 o 
   8   6   7       27.92       28.87      8.69 o 
  10   6   7       10.54       12.41      6.90 o 
 -30   0   8        3.82       13.49      7.95 o 
 -28   0   8       12.12        9.62      6.27 o 
 -26   0   8        2.88        5.02      5.65 o 
 -24   0   8      132.71       99.75     17.15 o 
 -22   0   8       73.94       74.23     14.74 o 
 -20   0   8      212.92      195.62     19.13 o 
 -18   0   8      122.66      112.19     15.68 o 
 -16   0   8        4.44        5.86      5.44 o 
 -14   0   8      366.39      375.25     22.58 o 
 -12   0   8       50.02       67.38     13.64 o 
 -10   0   8       17.96       24.65      5.28 o 
  -8   0   8      230.70      273.05     41.96 o 
  -6   0   8        0.05        2.21      1.63 o 
  -4   0   8      675.35      698.05     89.70 o 
  -2   0   8      113.64      139.02     14.73 o 
   0   0   8      395.89      267.32     94.44 o 
   2   0   8     1243.89     1355.44     80.44 o 
   4   0   8     2184.30     2100.09    284.62 o 
   6   0   8     1352.93     1385.75     84.69 o 
   8   0   8      765.89      843.08     23.28 o 
  10   0   8       76.54       74.22      6.69 o 
  12   0   8      605.57      557.44     45.17 o 
  14   0   8      313.21      301.21     13.04 o 
  16   0   8        3.62        1.96      2.98 o 
  18   0   8      185.60      191.55     18.09 o 
  20   0   8        0.21        1.05      5.02 o 
  22   0   8      126.62      130.28     17.57 o 
  24   0   8      253.67      302.17     24.68 o 
  26   0   8       75.85      104.03     17.36 o 
  28   0   8        0.03       -4.08      6.27 o 
 -29   1   8       14.30       20.31      6.73 o 
 -27   1   8       25.58       25.40      7.47 o 
 -25   1   8       43.37       41.24      8.87 o 
 -23   1   8       16.62       20.84      6.50 o 
 -21   1   8       62.40       47.46      8.63 o 
 -19   1   8       94.26       98.68      8.95 o 
 -17   1   8      111.83      122.53      9.04 o 
 -15   1   8      292.14      283.97     22.13 o 
 -13   1   8      201.66      178.99     18.98 o 
 -11   1   8      373.94      327.25     26.41 o 
  -9   1   8      927.26      962.66     63.61 o 
  -7   1   8      623.93      563.09     49.17 o 
  -5   1   8      392.70      396.23     24.56 o 
  -3   1   8      108.79      101.75     19.62 o 
  -1   1   8      177.84      184.67      7.59 o 
   1   1   8      208.79      238.50     13.97 o 
   3   1   8      335.76      410.97     21.34 o 
   5   1   8      708.48      738.23     36.25 o 
   7   1   8      267.67      254.86     16.35 o 
   9   1   8      472.15      413.60     27.31 o 
  11   1   8      290.62      283.97     10.74 o 
  13   1   8       72.71       70.57      6.54 o 
  15   1   8      211.56      203.14     17.30 o 
  17   1   8       32.03       32.41      5.24 o 
  19   1   8       45.39       50.21      6.34 o 
  21   1   8      123.55      116.36      8.79 o 
  23   1   8      165.27      170.56     10.69 o 
  25   1   8       72.04       78.37     14.90 o 
  27   1   8       29.00       24.05     10.77 o 
 -28   2   8        2.68       13.57      6.23 o 
 -26   2   8       13.74       17.63      6.35 o 
 -24   2   8       11.66        8.06      3.84 o 
 -22   2   8        9.88       14.51      4.59 o 
 -20   2   8      137.99      147.37     17.85 o 
 -18   2   8        4.67        2.66      3.22 o 
 -16   2   8      306.56      293.95     29.98 o 
 -14   2   8      309.03      302.56     20.20 o 
 -12   2   8      458.16      440.32     18.00 o 
 -10   2   8     1414.22     1442.02     71.76 o 
  -8   2   8     1075.77     1095.56     22.53 o 
  -6   2   8      223.43      172.60     46.91 o 
  -4   2   8       72.07       61.62      4.36 o 
  -2   2   8     1253.65     1291.75     77.02 o 
   0   2   8       79.40       86.60      6.93 o 
   2   2   8      205.03      226.19     11.92 o 
   4   2   8      520.61      495.76     31.07 o 
   6   2   8      356.33      337.56     38.95 o 
   8   2   8      462.48      409.47     29.56 o 
  10   2   8      398.54      382.60     26.99 o 
  12   2   8      352.55      316.42     24.38 o 
  14   2   8      296.84      278.24     11.87 o 
  16   2   8        4.21       10.35      3.47 o 
  18   2   8       66.90       76.21      7.83 o 
  20   2   8      101.38       99.33      8.98 o 
  22   2   8       66.49       77.07      8.44 o 
  24   2   8       32.59       40.46      9.78 o 
  26   2   8       19.86       19.19      7.32 o 
 -25   3   8        8.07       13.96      4.41 o 
 -23   3   8        3.01        3.47      3.48 o 
 -21   3   8        5.42        4.62      3.45 o 
 -19   3   8       94.65       78.12      8.52 o 
 -17   3   8       65.34       57.65      8.30 o 
 -15   3   8       18.26       22.43      5.05 o 
 -13   3   8       16.92       12.71      4.04 o 
 -11   3   8      252.92      257.35     11.43 o 
  -9   3   8      194.74      191.36      9.79 o 
  -7   3   8      128.58      126.02      7.85 o 
  -5   3   8      633.75      587.68     20.44 o 
  -3   3   8      486.88      486.07     26.56 o 
  -1   3   8      124.87      121.72      7.57 o 
   1   3   8      523.26      505.81     28.68 o 
   3   3   8      484.72      470.72     36.78 o 
   5   3   8      222.03      227.95     16.66 o 
   7   3   8      377.40      340.39     23.62 o 
   9   3   8      381.37      367.89     27.37 o 
  11   3   8      399.48      364.96     27.34 o 
  13   3   8      103.17      108.02     10.40 o 
  15   3   8      139.86      143.02      9.34 o 
  17   3   8       13.98       13.93      4.23 o 
  19   3   8        3.57        4.61      3.59 o 
  21   3   8        3.26       10.32      5.18 o 
  23   3   8       17.80       18.89      6.20 o 
 -22   4   8       23.75       26.56      6.21 o 
 -20   4   8       12.34       12.28      4.34 o 
 -18   4   8       25.79       26.34      5.29 o 
 -16   4   8       15.32       19.29      5.86 o 
 -14   4   8        3.80        9.35      7.37 o 
 -12   4   8      188.14      187.31     13.42 o 
 -10   4   8      145.47      169.45     12.78 o 
  -8   4   8        4.96       15.05      5.45 o 
  -6   4   8       60.77       62.97      9.09 o 
  -4   4   8        5.16        9.44      4.82 o 
  -2   4   8       10.11        7.48      5.40 o 
   0   4   8      429.58      419.33     14.56 o 
   2   4   8      514.04      497.38     28.88 o 
   4   4   8      658.84      626.92     43.45 o 
   6   4   8       99.21       95.70     10.63 o 
   8   4   8      167.40      171.72     17.20 o 
  10   4   8       24.91       28.15      5.18 o 
  12   4   8       36.73       35.76      5.75 o 
  14   4   8        7.43        7.71      3.53 o 
  16   4   8       21.33       17.76      5.38 o 
  18   4   8       14.29       15.60      5.35 o 
  20   4   8        1.98        5.78      4.88 o 
 -17   5   8       21.99       29.70      7.44 o 
 -15   5   8       53.34       61.63     10.02 o 
 -13   5   8       78.62       84.43     11.18 o 
 -11   5   8       30.74       46.66      8.50 o 
  -9   5   8       51.16       72.88     10.57 o 
  -7   5   8       30.65       39.02      7.79 o 
  -5   5   8       22.40       22.14      6.31 o 
  -3   5   8       91.66      102.36     12.24 o 
  -1   5   8       79.35      102.67     17.57 o 
   1   5   8       61.57       83.35     11.51 o 
   3   5   8      111.86      112.44     12.21 o 
   5   5   8       24.22       24.25      6.68 o 
   7   5   8        3.29        4.20      4.10 o 
   9   5   8       17.55       30.18      7.39 o 
  11   5   8        4.30        6.15      4.58 o 
  13   5   8        1.15       -3.01      3.14 o 
  15   5   8        0.81        1.69      4.24 o 
  -8   6   8       13.43       21.33      7.38 o 
  -6   6   8       29.71       37.72      8.53 o 
  -4   6   8        7.01        3.32      4.78 o 
  -2   6   8        9.36       11.60      8.16 o 
   0   6   8        7.83       10.25      5.57 o 
   2   6   8       29.28       32.74      7.74 o 
   4   6   8        2.31       -0.88      5.75 o 
   6   6   8        1.79       -5.84      5.98 o 
 -28   0   9        0.17        0.52      5.96 o 
 -26   0   9        7.71        4.50      7.84 o 
 -24   0   9       29.64       26.14     11.08 o 
 -22   0   9      252.79      198.03     21.12 o 
 -20   0   9       81.70       97.86     16.10 o 
 -18   0   9      245.15      192.17     19.34 o 
 -16   0   9      729.24      674.49     32.10 o 
 -14   0   9       74.13       64.20     12.02 o 
 -12   0   9      243.91      260.99     26.98 o 
 -10   0   9      224.14      233.65     35.23 o 
  -8   0   9      337.06      386.98     52.27 o 
  -6   0   9      121.99      114.22     17.19 o 
  -4   0   9       94.13       87.39      9.89 o 
  -2   0   9      944.85     1039.37     72.41 o 
   0   0   9       91.06       78.14     23.23 o 
   2   0   9      354.35      411.93     49.96 o 
   4   0   9      290.11      277.91     29.43 o 
   6   0   9        1.80        0.97      1.99 o 
   8   0   9     1219.46      848.52    332.12 o 
  10   0   9      168.47      149.81     10.51 o 
  12   0   9      372.96      374.26     14.52 o 
  14   0   9      202.58      188.51     17.57 o 
  16   0   9      306.71      343.68     23.94 o 
  18   0   9       68.69       67.12     13.07 o 
  20   0   9       68.68       82.60     14.85 o 
  22   0   9       23.12       27.08      9.62 o 
  24   0   9       47.97       63.15     14.01 o 
  26   0   9        3.20        7.84      7.42 o 
 -27   1   9        2.32       -0.02      4.25 o 
 -25   1   9       14.33       18.34     11.97 o 
 -23   1   9       35.87       32.08      7.62 o 
 -21   1   9       55.38       59.72     10.14 o 
 -19   1   9       61.75       63.73      7.80 o 
 -17   1   9      121.26      113.45      9.11 o 
 -15   1   9        6.50       13.44      4.23 o 
 -13   1   9      415.39      428.50     24.31 o 
 -11   1   9     1193.87     1183.62     87.86 o 
  -9   1   9     1288.32     1256.45     65.74 o 
  -7   1   9       36.35       40.29      3.56 o 
  -5   1   9      752.35      773.97     50.08 o 
  -3   1   9       25.97       30.29      5.27 o 
  -1   1   9      849.54      987.66     46.13 o 
   1   1   9      354.76      433.05     27.76 o 
   3   1   9      423.14      467.18     22.18 o 
   5   1   9      335.32      329.89      9.80 o 
   7   1   9      683.41      588.46     19.90 o 
   9   1   9      973.46      953.88     39.66 o 
  11   1   9      109.00      101.07      7.04 o 
  13   1   9      340.23      291.78     23.00 o 
  15   1   9       64.73       67.27      7.07 o 
  17   1   9      566.15      582.70     39.33 o 
  19   1   9       64.24       64.62      7.32 o 
  21   1   9        2.50        0.45      3.51 o 
  23   1   9        8.53        6.62      4.60 o 
  25   1   9        4.97        7.31      5.36 o 
 -26   2   9        0.20        4.54      4.80 o 
 -24   2   9        8.08       12.06      4.37 o 
 -22   2   9       32.92       47.65      7.42 o 
 -20   2   9       12.02       13.21      4.58 o 
 -18   2   9      440.87      399.79     42.45 o 
 -16   2   9       95.32      104.72      9.07 o 
 -14   2   9      382.77      373.73     19.55 o 
 -12   2   9      152.52      154.15      9.25 o 
 -10   2   9       73.53       70.28      6.88 o 
  -8   2   9      310.97      321.49     11.75 o 
  -6   2   9       15.90       15.56      5.88 o 
  -4   2   9       78.41       79.92      4.69 o 
  -2   2   9      392.84      393.06     26.41 o 
   0   2   9      141.61      135.89     13.36 o 
   2   2   9      345.30      383.96     17.06 o 
   4   2   9      232.61      229.55      9.54 o 
   6   2   9      541.70      520.93     32.90 o 
   8   2   9      145.98      141.85     11.90 o 
  10   2   9        0.96        0.31      2.28 o 
  12   2   9      149.49      139.19     10.11 o 
  14   2   9      642.89      626.18     27.72 o 
  16   2   9      127.20      129.59      8.85 o 
  18   2   9       74.68       80.73      8.33 o 
  20   2   9       19.03       23.97      5.11 o 
  22   2   9       12.11       12.97      4.07 o 
  24   2   9        4.64        9.20      5.99 o 
 -25   3   9        0.04        2.84      3.61 o 
 -23   3   9       27.50       29.84      6.09 o 
 -21   3   9       64.58       67.67      8.57 o 
 -19   3   9       24.31       26.02      7.58 o 
 -17   3   9      115.48      116.58      9.98 o 
 -15   3   9      169.71      182.49     17.76 o 
 -13   3   9       89.71       80.94      9.86 o 
 -11   3   9      176.50      178.88     10.09 o 
  -9   3   9       18.35       17.68      5.57 o 
  -7   3   9       19.64       27.97      6.65 o 
  -5   3   9      160.19      154.79     11.46 o 
  -3   3   9      445.16      460.86     20.15 o 
  -1   3   9      168.39      181.49     11.23 o 
   1   3   9       31.80       29.02      4.20 o 
   3   3   9      119.11      119.04      7.19 o 
   5   3   9      223.52      196.10      8.01 o 
   7   3   9      235.19      215.67     10.72 o 
   9   3   9      255.09      245.79     12.54 o 
  11   3   9      101.89      117.10     16.64 o 
  13   3   9      138.98      132.03      9.11 o 
  15   3   9       63.93       66.58      7.98 o 
  17   3   9      113.94      106.95      9.58 o 
  19   3   9       10.63       16.32      4.57 o 
  21   3   9       24.77       23.79      6.36 o 
  23   3   9       10.98       16.87      6.73 o 
 -22   4   9        5.19        2.61      4.34 o 
 -20   4   9       17.06       15.36      5.03 o 
 -18   4   9       78.70       87.09     11.93 o 
 -16   4   9        5.01        9.25      4.81 o 
 -14   4   9        6.34        8.10      5.28 o 
 -12   4   9       18.75       23.22      6.29 o 
 -10   4   9       44.32       42.07      7.76 o 
  -8   4   9       83.00       87.57     11.13 o 
  -6   4   9       33.21       32.12      7.61 o 
  -4   4   9      254.44      247.50     15.45 o 
  -2   4   9      313.72      290.71     16.67 o 
   0   4   9      106.74      103.36      8.59 o 
   2   4   9        6.68       14.49      4.35 o 
   4   4   9      372.82      387.62     19.77 o 
   6   4   9      103.87      123.76     27.66 o 
   8   4   9       55.28       62.00      9.46 o 
  10   4   9        4.99        5.65      3.17 o 
  12   4   9        7.25        9.06      3.51 o 
  14   4   9       16.48       16.82      4.31 o 
  16   4   9        2.54        4.49      3.82 o 
  18   4   9        2.36        8.18      4.83 o 
 -15   5   9        8.79        4.85      4.62 o 
 -13   5   9       51.99       60.64     10.19 o 
 -11   5   9        1.79        2.25      4.23 o 
  -9   5   9       12.16       16.75      5.63 o 
  -7   5   9       82.33       95.69     11.90 o 
  -5   5   9       44.64       44.49      8.67 o 
  -3   5   9        7.44       11.18      5.65 o 
  -1   5   9       10.56       14.03      5.80 o 
   1   5   9       47.55       50.96      9.65 o 
   3   5   9       33.80       28.34      7.63 o 
   5   5   9      117.75      112.26      9.80 o 
   7   5   9       19.40       20.30      6.05 o 
   9   5   9       28.33       26.21      7.16 o 
  11   5   9       15.99        4.65      8.10 o 
  13   5   9        5.16        5.90      4.70 o 
  -2   6   9        7.57       15.22      7.15 o 
   0   6   9       11.57       15.13      9.83 o 
 -28   0  10       18.99       15.58     12.13 o 
 -26   0  10        0.06       11.19     10.14 o 
 -24   0  10       18.60       15.16      9.83 o 
 -22   0  10      281.26      220.40     22.69 o 
 -20   0  10      168.19      123.27     17.98 o 
 -18   0  10      172.94      175.24     18.82 o 
 -16   0  10       93.06       93.79     15.16 o 
 -14   0  10      520.50      568.60     59.34 o 
 -12   0  10       23.95       26.81      6.43 o 
 -10   0  10      106.94       97.88     14.51 o 
  -8   0  10      204.95      201.79     30.53 o 
  -6   0  10      352.28      345.29     38.63 o 
  -4   0  10      854.43      928.13    108.31 o 
  -2   0  10      759.24      818.81     79.77 o 
   0   0  10       49.53       33.34      6.21 o 
   2   0  10       44.53       43.66      4.88 o 
   4   0  10      156.80      138.35      9.46 o 
   6   0  10        1.13        6.15      3.73 o 
   8   0  10       68.48       48.16      9.20 o 
  10   0  10       73.99       89.40     13.91 o 
  12   0  10      801.26      830.28     36.28 o 
  14   0  10      744.04      734.19     35.13 o 
  16   0  10        4.95       10.46      6.90 o 
  18   0  10      100.40       98.49     15.79 o 
  20   0  10        1.09        4.71      4.81 o 
  22   0  10       16.91       21.85      8.99 o 
  24   0  10        2.31        4.18      6.38 o 
 -27   1  10       32.88       33.86      8.61 o 
 -25   1  10       72.21       70.17     11.27 o 
 -23   1  10       26.09       27.80      8.40 o 
 -21   1  10      238.47      198.42     14.93 o 
 -19   1  10      221.17      198.67     14.41 o 
 -17   1  10      132.66      136.99     10.16 o 
 -15   1  10     1325.12     1365.63     59.77 o 
 -13   1  10       63.46       66.49      7.33 o 
 -11   1  10      399.07      421.06     16.56 o 
  -9   1  10       34.95       34.21      4.08 o 
  -7   1  10      167.91      163.39     14.81 o 
  -5   1  10      148.80      151.40     17.50 o 
  -3   1  10       36.72       29.68      3.39 o 
  -1   1  10      489.46      505.18     30.52 o 
   1   1  10      515.06      537.14     26.27 o 
   3   1  10      244.12      232.73     18.14 o 
   5   1  10        4.14        7.12      2.74 o 
   7   1  10       45.42       54.98      8.08 o 
   9   1  10      153.86      112.31     16.69 o 
  11   1  10      236.95      230.19     14.68 o 
  13   1  10      132.75      130.46      8.52 o 
  15   1  10       40.97       46.92      6.22 o 
  17   1  10       32.45       30.84      5.61 o 
  19   1  10       18.30       28.24      6.92 o 
  21   1  10        4.41        1.27      3.51 o 
  23   1  10        3.84        4.20      4.76 o 
  25   1  10        6.22        6.16      5.51 o 
 -26   2  10       11.72        8.91      5.96 o 
 -24   2  10        2.36        3.04      4.22 o 
 -22   2  10      125.03      112.82     10.75 o 
 -20   2  10       37.99       36.92      6.63 o 
 -18   2  10       37.51       34.60      6.54 o 
 -16   2  10      154.21      154.95     10.41 o 
 -14   2  10      618.62      618.63     40.90 o 
 -12   2  10       56.41       51.54      6.70 o 
 -10   2  10       20.30       22.53      4.85 o 
  -8   2  10      173.58      181.87      9.67 o 
  -6   2  10      902.46      721.02    141.44 o 
  -4   2  10      129.73      128.95      6.64 o 
  -2   2  10      152.58      132.85      9.53 o 
   0   2  10      100.10       97.74      6.10 o 
   2   2  10      213.87      198.49      9.84 o 
   4   2  10      241.96      237.60     19.83 o 
   6   2  10      146.98      159.58      7.90 o 
   8   2  10      387.73      390.22     22.37 o 
  10   2  10      377.51      346.76     24.24 o 
  12   2  10      108.52      103.29      8.75 o 
  14   2  10       62.08       64.47      7.52 o 
  16   2  10       34.15       31.15      5.81 o 
  18   2  10       39.83       38.72      6.40 o 
  20   2  10        3.53        3.39      2.98 o 
  22   2  10        5.86        2.10      3.76 o 
 -23   3  10       92.73       93.36     15.75 o 
 -21   3  10        1.47        1.38      3.52 o 
 -19   3  10       28.83       31.21      6.04 o 
 -17   3  10      105.42       99.45     12.15 o 
 -15   3  10      131.19      118.84     12.04 o 
 -13   3  10        1.65        2.57      3.54 o 
 -11   3  10        0.63        0.30      4.20 o 
  -9   3  10      328.26      296.90     16.40 o 
  -7   3  10       89.24       85.93     10.51 o 
  -5   3  10      255.36      251.85     14.75 o 
  -3   3  10      374.32      378.95     13.40 o 
  -1   3  10      109.08       98.90      7.84 o 
   1   3  10      115.52      113.22      9.63 o 
   3   3  10      199.51      207.12     14.22 o 
   5   3  10      137.71      131.27      9.37 o 
   7   3  10       16.93       14.62      3.65 o 
   9   3  10      116.43      122.28      9.72 o 
  11   3  10        6.45        6.99      3.98 o 
  13   3  10       13.98       13.46      4.21 o 
  15   3  10       10.72        7.32      3.50 o 
  17   3  10        6.60        9.40      3.77 o 
  19   3  10       49.23       54.63      7.79 o 
  21   3  10       12.22       18.27      7.06 o 
 -20   4  10       28.41       34.15      8.01 o 
 -18   4  10        2.39        4.05      4.68 o 
 -16   4  10       22.51       31.33      7.32 o 
 -14   4  10       32.39       38.64      8.19 o 
 -12   4  10      143.88      175.47     19.87 o 
 -10   4  10        3.78        2.19      5.96 o 
  -8   4  10       45.99       42.98      8.41 o 
  -6   4  10      258.41      256.38     16.19 o 
  -4   4  10      141.08      150.47     12.79 o 
  -2   4  10       14.08       19.08      6.58 o 
   0   4  10      195.46      217.06     15.16 o 
   2   4  10       27.15       28.45      5.66 o 
   4   4  10      103.23       94.51      9.39 o 
   6   4  10       64.19       56.49      7.88 o 
   8   4  10       65.27       54.95      7.36 o 
  10   4  10       47.42       57.44      7.62 o 
  12   4  10       11.11        8.94      4.03 o 
  14   4  10        2.64        2.60      3.28 o 
  16   4  10        9.54        8.79      4.07 o 
 -13   5  10        2.77        6.07      4.76 o 
 -11   5  10        9.89        8.96      5.06 o 
  -9   5  10        5.70        9.48      4.93 o 
  -7   5  10        2.33        3.25      3.74 o 
  -5   5  10       14.66       22.47      6.55 o 
  -3   5  10       14.08       17.40      6.10 o 
  -1   5  10        3.21        3.75      4.94 o 
   1   5  10       64.08       72.60     11.42 o 
   3   5  10       84.74      108.84     13.91 o 
   5   5  10        5.29        7.16      4.41 o 
   7   5  10        0.81        1.14      4.03 o 
   9   5  10        4.02        3.42      4.86 o 
  11   5  10        0.20        2.75      4.65 o 
 -26   0  11       54.19       36.80     14.64 o 
 -24   0  11       41.46       47.89     15.06 o 
 -22   0  11       88.85       89.92     17.57 o 
 -20   0  11       75.43       70.78     15.37 o 
 -18   0  11       41.47       34.92     11.61 o 
 -16   0  11       18.05       17.46      8.26 o 
 -14   0  11      608.73      629.48     51.55 o 
 -12   0  11      512.02      508.00     29.96 o 
 -10   0  11     1708.73     1628.21    298.55 o 
  -8   0  11      407.55      403.62     55.79 o 
  -6   0  11      479.92      448.78     63.29 o 
  -4   0  11       19.43       25.65      4.41 o 
  -2   0  11       85.13      114.19     10.32 o 
   0   0  11      338.74      337.60     28.91 o 
   2   0  11      819.81      846.37     68.75 o 
   4   0  11     1298.17     1162.88     26.28 o 
   6   0  11      168.60       96.00     59.81 o 
   8   0  11       40.05       38.58     10.14 o 
  10   0  11      334.44      317.43     23.11 o 
  12   0  11        6.47        5.23      6.06 o 
  14   0  11        0.16       -0.42      3.97 o 
  16   0  11       12.92       10.66      6.48 o 
  18   0  11       15.07       12.65      7.63 o 
  20   0  11        3.73        1.25      5.54 o 
  22   0  11        4.97        5.65      6.48 o 
 -25   1  11        5.28       -2.27      5.16 o 
 -23   1  11       16.94       12.73      6.32 o 
 -21   1  11       56.49       48.96      9.61 o 
 -19   1  11       49.34       47.28      7.66 o 
 -17   1  11      232.68      233.85     22.32 o 
 -15   1  11      120.64      121.86      9.94 o 
 -13   1  11     1956.04     1973.61    129.38 o 
 -11   1  11      850.42      927.26     68.23 o 
  -9   1  11      738.15      698.88     64.06 o 
  -7   1  11      129.11      117.23      8.72 o 
  -5   1  11      130.72      123.86      7.62 o 
  -3   1  11      341.45      335.47     27.44 o 
  -1   1  11      197.90      195.94     18.20 o 
   1   1  11      527.63      527.90     21.61 o 
   3   1  11       25.17       19.59      3.78 o 
   5   1  11      569.86      551.10     32.66 o 
   7   1  11     1044.54     1059.04     47.73 o 
   9   1  11      286.27      266.45     12.07 o 
  11   1  11       45.13       50.01      6.41 o 
  13   1  11       21.52       18.00      4.14 o 
  15   1  11       22.07       21.13      6.22 o 
  17   1  11       22.62       23.38      6.60 o 
  19   1  11       18.06       23.05      6.54 o 
  21   1  11        5.41        9.18      5.05 o 
  23   1  11        6.90        9.50      5.80 o 
 -24   2  11        2.55        4.23      4.72 o 
 -22   2  11      207.38      201.33     15.17 o 
 -20   2  11       46.44       39.12      6.94 o 
 -18   2  11      483.08      438.67     28.75 o 
 -16   2  11       38.65       45.96      7.21 o 
 -14   2  11      489.39      496.50     28.75 o 
 -12   2  11     1180.41     1191.15     38.82 o 
 -10   2  11      343.46      363.17     13.89 o 
  -8   2  11      358.99      356.67     17.19 o 
  -6   2  11        0.15       -3.11      3.32 o 
  -4   2  11      660.98      624.05     49.65 o 
  -2   2  11       47.00       55.09      5.45 o 
   0   2  11      243.11      231.17     18.20 o 
   2   2  11      208.28      205.05     16.25 o 
   4   2  11      427.19      400.59     23.24 o 
   6   2  11      623.25      608.03     17.66 o 
   8   2  11      558.48      547.56     23.06 o 
  10   2  11       12.93       23.34      4.47 o 
  12   2  11        6.87       10.69      3.74 o 
  14   2  11        9.29       10.64      3.61 o 
  16   2  11       11.83       11.07      3.90 o 
  18   2  11       12.32       15.64      4.65 o 
  20   2  11        0.52        4.72      4.50 o 
  22   2  11       18.75       24.51      7.75 o 
 -21   3  11       58.34       67.76      8.64 o 
 -19   3  11       86.48       89.80      9.78 o 
 -17   3  11       82.61       62.24      8.36 o 
 -15   3  11       31.16       31.71      7.68 o 
 -13   3  11       51.93       60.44     10.02 o 
 -11   3  11      140.77      144.64     13.97 o 
  -9   3  11      231.25      258.19     22.06 o 
  -7   3  11      479.13      454.59     20.44 o 
  -5   3  11      248.70      241.33     15.06 o 
  -3   3  11       24.31       30.18      6.97 o 
  -1   3  11      417.89      387.33     14.14 o 
   1   3  11      183.96      174.61     12.25 o 
   3   3  11       41.30       40.15      7.05 o 
   5   3  11       79.44       79.94      7.30 o 
   7   3  11       13.15        9.62      3.38 o 
   9   3  11       83.05       91.41      7.78 o 
  11   3  11        8.87        7.33      3.44 o 
  13   3  11       55.72       59.07      7.96 o 
  15   3  11       24.39       27.22      5.58 o 
  17   3  11       18.33       15.07      4.46 o 
  19   3  11        2.70        3.96      3.74 o 
 -18   4  11        4.21       10.61      5.32 o 
 -16   4  11        2.66        3.29      4.61 o 
 -14   4  11       30.84       28.94      7.48 o 
 -12   4  11      195.93      192.27     15.05 o 
 -10   4  11       51.22       52.98      9.75 o 
  -8   4  11      177.94      176.31     14.11 o 
  -6   4  11        2.80       12.27      5.91 o 
  -4   4  11      201.40      197.72     14.82 o 
  -2   4  11        9.76        5.59      5.44 o 
   0   4  11       67.37       77.26     11.36 o 
   2   4  11       23.94       23.54      5.60 o 
   4   4  11       22.40       26.49      5.84 o 
   6   4  11       19.19       21.16      5.49 o 
   8   4  11       20.09       20.60      4.62 o 
  10   4  11       13.61       14.77      3.77 o 
  12   4  11        4.40        7.83      3.84 o 
  14   4  11        1.20        6.60      3.66 o 
 -11   5  11       28.20       35.80      8.95 o 
  -9   5  11       30.57       41.46      9.72 o 
  -7   5  11       28.15       25.95      7.58 o 
  -5   5  11       45.90       40.12      8.94 o 
  -3   5  11        9.10        6.22      5.76 o 
  -1   5  11       28.23       25.18      8.13 o 
   1   5  11       36.82       33.94      8.72 o 
   3   5  11        7.30        9.10      7.00 o 
   5   5  11       28.28       34.62     10.17 o 
   7   5  11       15.60       22.87      7.31 o 
 -24   0  12        5.96        7.32      9.31 o 
 -22   0  12        2.80        4.71      8.36 o 
 -20   0  12      164.93      184.54     21.33 o 
 -18   0  12        1.71        7.01      7.42 o 
 -16   0  12       17.18        7.32      7.74 o 
 -14   0  12       77.00       89.29     15.27 o 
 -12   0  12      622.98      600.08     41.67 o 
 -10   0  12     2336.37     2191.25    319.54 o 
  -8   0  12      496.46      449.68     66.84 o 
  -6   0  12     1598.81     1613.86    266.69 o 
  -4   0  12        0.11        0.24      2.60 o 
  -2   0  12       32.67       38.64      5.53 o 
   0   0  12        0.10        4.65      3.99 o 
   2   0  12       53.12       47.40      7.53 o 
   4   0  12      228.50      208.48     18.40 o 
   6   0  12       48.86       56.56     12.13 o 
   8   0  12       70.67       61.48     12.76 o 
  10   0  12      259.59      245.81     21.33 o 
  12   0  12       12.30       11.61      7.21 o 
  14   0  12       51.66       41.20     11.40 o 
  16   0  12        3.08        5.23      5.44 o 
  18   0  12        0.89        2.72      5.54 o 
  20   0  12        0.52       -1.15      4.71 o 
  22   0  12        7.69        9.20      7.84 o 
 -23   1  12       60.53       55.18     17.51 o 
 -21   1  12       32.64       43.61      9.34 o 
 -19   1  12      177.04      171.39     11.93 o 
 -17   1  12       83.73       89.57      9.46 o 
 -15   1  12      149.86      158.11     10.60 o 
 -13   1  12       58.05       63.09      7.89 o 
 -11   1  12      262.88      277.76     20.99 o 
  -9   1  12      621.49      718.40     29.18 o 
  -7   1  12      395.78      382.38     44.74 o 
  -5   1  12      255.30      253.62     22.28 o 
  -3   1  12       62.02       54.76      5.41 o 
  -1   1  12       62.21       63.02      5.83 o 
   1   1  12      990.93     1000.37     68.65 o 
   3   1  12      501.63      493.15     30.51 o 
   5   1  12      553.58      563.36     31.94 o 
   7   1  12      119.92      125.13      9.04 o 
   9   1  12      157.59      140.69      9.51 o 
  11   1  12      133.52      124.89     12.44 o 
  13   1  12       81.73       93.35     11.27 o 
  15   1  12       26.65       28.73      7.12 o 
  17   1  12       13.52       16.80      5.87 o 
  19   1  12       13.76       19.14      6.19 o 
  21   1  12        3.28        4.10      4.91 o 
 -22   2  12       61.25       79.06     10.32 o 
 -20   2  12       56.44       67.35      9.09 o 
 -18   2  12       31.55       30.11      6.78 o 
 -16   2  12       54.46       65.92      8.39 o 
 -14   2  12       80.32       86.93      9.62 o 
 -12   2  12       48.91       53.81      7.59 o 
 -10   2  12        9.01       12.95      7.11 o 
  -8   2  12        0.55        3.66      6.17 o 
  -6   2  12        2.31        0.80      3.77 o 
  -4   2  12      230.13      216.97     20.14 o 
  -2   2  12       31.83       39.09      5.05 o 
   0   2  12      209.85      200.16     13.43 o 
   2   2  12      495.57      496.64     36.02 o 
   4   2  12      365.94      358.50     14.95 o 
   6   2  12      215.79      197.61     12.83 o 
   8   2  12       55.80       52.81      6.19 o 
  10   2  12       57.93       62.61      7.91 o 
  12   2  12      194.94      187.31     11.00 o 
  14   2  12        1.29        3.39      2.73 o 
  16   2  12       35.28       47.29      7.11 o 
  18   2  12        5.25        5.88      4.02 o 
  20   2  12        5.54       11.83      6.43 o 
 -19   3  12       81.22       84.39     12.40 o 
 -17   3  12       11.20       16.68      6.87 o 
 -15   3  12       47.38       45.85      9.65 o 
 -13   3  12       94.67       90.12     12.70 o 
 -11   3  12       43.86       45.95     11.29 o 
  -9   3  12       87.13      102.47     13.23 o 
  -7   3  12      116.18      123.79     12.93 o 
  -5   3  12        4.08        3.95      4.55 o 
  -3   3  12      131.95      127.57     12.07 o 
  -1   3  12       32.00       37.28      5.86 o 
   1   3  12       59.59       65.29      6.57 o 
   3   3  12       54.12       53.66      6.23 o 
   5   3  12      234.07      250.44     16.02 o 
   7   3  12      118.70      108.36      8.62 o 
   9   3  12      276.20      260.63     11.62 o 
  11   3  12      133.41      135.56      8.11 o 
  13   3  12       22.19       24.68      5.87 o 
  15   3  12        3.25        6.78      3.65 o 
  17   3  12       35.73       51.62      8.26 o 
 -16   4  12       28.88       28.93      9.51 o 
 -14   4  12       23.86       35.08      8.60 o 
 -12   4  12       57.37       67.18     11.64 o 
 -10   4  12       18.96       21.33      7.16 o 
  -8   4  12       63.11       79.37     11.90 o 
  -6   4  12       19.87       22.07      6.97 o 
  -4   4  12      172.49      162.07     14.08 o 
  -2   4  12       15.01       28.19      7.64 o 
   0   4  12        4.33        4.12      5.98 o 
   2   4  12        8.18       14.26      7.32 o 
   4   4  12       45.34       42.95      7.09 o 
   6   4  12        4.18        8.86      4.79 o 
   8   4  12       11.09       11.18      4.00 o 
  10   4  12        3.62        6.08      3.71 o 
  12   4  12       13.53       13.63      4.14 o 
  -5   5  12       34.24       38.33      9.53 o 
  -3   5  12        1.15        5.97      6.12 o 
  -1   5  12       18.80       32.55      9.67 o 
   1   5  12        1.20       -2.76      6.52 o 
 -22   0  13       32.22       24.26     12.44 o 
 -20   0  13        3.24        2.82      7.84 o 
 -18   0  13        1.26       -0.73      6.69 o 
 -16   0  13      124.05      112.40     17.88 o 
 -14   0  13       14.31       15.37      8.89 o 
 -12   0  13       88.19       85.53     10.90 o 
 -10   0  13        3.86        5.30      2.95 o 
  -8   0  13      291.78      245.29     46.50 o 
  -6   0  13     2282.72     2320.79    326.91 o 
  -4   0  13       13.11       15.08      8.10 o 
  -2   0  13      518.70      461.34    104.61 o 
   0   0  13       36.64       41.74      9.67 o 
   2   0  13        8.39        9.41      5.65 o 
   4   0  13        0.00        4.39      4.81 o 
   6   0  13      178.61      200.12     18.92 o 
   8   0  13        5.36        6.90      6.48 o 
  10   0  13       33.25       28.13      9.41 o 
  12   0  13        9.99       20.81      8.78 o 
  14   0  13       89.40       85.74     16.62 o 
  16   0  13      104.19      121.28     19.24 o 
  18   0  13       17.57       25.93     10.87 o 
 -23   1  13       58.10       55.41     11.71 o 
 -21   1  13       31.71       42.88      9.82 o 
 -19   1  13      188.13      171.65     14.93 o 
 -17   1  13      124.80      120.58     11.00 o 
 -15   1  13       63.98       63.79      8.50 o 
 -13   1  13      119.63      122.27     10.18 o 
 -11   1  13       96.83      115.52      9.70 o 
  -9   1  13      167.46      175.26     10.45 o 
  -7   1  13      225.38      212.76     28.87 o 
  -5   1  13      414.57      386.26     40.84 o 
  -3   1  13     1037.93     1019.40    102.50 o 
  -1   1  13       60.15       79.69      6.62 o 
   1   1  13       10.01        9.51      3.52 o 
   3   1  13      156.95      145.28     11.40 o 
   5   1  13       82.09       69.94     10.28 o 
   7   1  13       15.55       22.42      5.20 o 
   9   1  13        9.71        8.28      4.76 o 
  11   1  13        7.56        5.62      4.04 o 
  13   1  13       96.31      108.03     12.49 o 
  15   1  13        9.35       15.74      5.48 o 
  17   1  13       11.33       12.00      5.62 o 
  19   1  13        5.19        0.44      4.46 o 
 -20   2  13       96.30       94.78     10.88 o 
 -18   2  13       73.22       74.90     11.40 o 
 -16   2  13      181.85      175.93     14.25 o 
 -14   2  13       68.34       64.34     10.87 o 
 -12   2  13      296.59      307.91     21.49 o 
 -10   2  13       91.78      101.28     12.12 o 
  -8   2  13       10.00        8.91      5.09 o 
  -6   2  13      131.38      135.90     12.94 o 
  -4   2  13      270.28      281.24     22.41 o 
  -2   2  13      465.54      436.70     33.62 o 
   0   2  13       51.36       56.07      5.97 o 
   2   2  13       38.51       41.03      5.50 o 
   4   2  13      153.26      140.76      8.17 o 
   6   2  13      137.00      116.57     14.00 o 
   8   2  13      162.21      188.29     14.20 o 
  10   2  13      114.07      132.84     10.99 o 
  12   2  13       77.54       82.14      9.38 o 
  14   2  13       17.21       25.22      6.75 o 
  16   2  13        1.38        3.75      3.94 o 
 -17   3  13       49.87       52.79     12.36 o 
 -15   3  13      131.21      110.66     15.11 o 
 -13   3  13        6.67       14.39      7.24 o 
 -11   3  13       12.91        8.31      5.84 o 
  -9   3  13       19.58       25.32      7.56 o 
  -7   3  13      272.69      277.19     17.55 o 
  -5   3  13       80.01       92.21     11.88 o 
  -3   3  13       43.13       61.70     10.15 o 
  -1   3  13       21.50       23.29      6.86 o 
   1   3  13        6.57        9.87      3.43 o 
   3   3  13      123.78      124.66      9.58 o 
   5   3  13       48.27       61.56      9.42 o 
   7   3  13        6.16        7.00      3.21 o 
   9   3  13       32.53       36.57      6.12 o 
  11   3  13       49.46       41.34      7.42 o 
  13   3  13       63.51       71.43      9.60 o 
 -12   4  13       32.29       34.74      9.04 o 
 -10   4  13       11.33       20.64      8.32 o 
  -8   4  13       11.08       10.03      6.54 o 
  -6   4  13       42.51       40.14      9.43 o 
  -4   4  13        0.03        2.46      5.53 o 
  -2   4  13       24.38       24.99     11.40 o 
   0   4  13        0.08        1.66      5.12 o 
   2   4  13       10.74        9.77      6.78 o 
   4   4  13       11.96       16.43      7.94 o 
   6   4  13       28.34       42.78      7.93 o 
   8   4  13        5.43        7.73      4.35 o 
 -20   0  14        4.47       -3.24      7.11 o 
 -18   0  14       36.75       45.38     14.01 o 
 -16   0  14        0.13        8.57      8.68 o 
 -14   0  14      317.85      284.29     25.09 o 
 -12   0  14      237.54      246.40     24.47 o 
 -10   0  14       56.39       60.39     10.66 o 
  -8   0  14        0.00        0.94      3.19 o 
  -6   0  14       28.67       23.07      5.82 o 
  -4   0  14       26.96       33.25      7.03 o 
  -2   0  14       30.48       19.66      7.63 o 
   0   0  14       21.26       27.08      8.57 o 
   2   0  14      129.15      128.92     17.77 o 
   4   0  14       26.99       23.21      9.20 o 
   6   0  14       85.39       80.09     15.47 o 
   8   0  14       29.41       26.66      9.83 o 
  10   0  14        6.74       14.53      7.42 o 
  12   0  14        4.05       -1.15      4.39 o 
  14   0  14       10.81       30.11     11.19 o 
  16   0  14        0.01       -0.31      5.33 o 
 -19   1  14       35.70       35.87      7.65 o 
 -17   1  14       11.74       11.05      5.15 o 
 -15   1  14       91.96       76.99      9.38 o 
 -13   1  14       44.37       43.63      7.48 o 
 -11   1  14       12.73       18.89      5.50 o 
  -9   1  14      248.89      290.69     16.86 o 
  -7   1  14       85.60       88.94      8.68 o 
  -5   1  14       48.26       45.81      7.20 o 
  -3   1  14       65.55       75.15      6.85 o 
  -1   1  14      194.26      190.65     15.12 o 
   1   1  14       87.72       92.75      8.66 o 
   3   1  14       44.55       45.37      7.52 o 
   5   1  14       31.12       29.34      6.81 o 
   7   1  14        1.28        4.76      3.54 o 
   9   1  14        0.44        2.29      2.88 o 
  11   1  14        3.11        4.85      3.62 o 
  13   1  14        1.34        3.39      3.54 o 
  15   1  14       12.37       15.37      5.61 o 
 -18   2  14       20.16       27.68      9.53 o 
 -16   2  14       32.79       39.09     10.13 o 
 -14   2  14      126.05      106.54     20.07 o 
 -12   2  14        7.06       13.86      6.53 o 
 -10   2  14       12.32       16.98      6.51 o 
  -8   2  14       60.53       81.60     11.53 o 
  -6   2  14       17.71       10.48      5.25 o 
  -4   2  14       68.64       56.10      9.92 o 
  -2   2  14        2.65        4.05      3.29 o 
   0   2  14       29.78       36.18      5.22 o 
   2   2  14       11.46       12.01      3.66 o 
   4   2  14       98.37       97.75     11.39 o 
   6   2  14       56.52       65.50      8.41 o 
   8   2  14       86.87       81.71      9.23 o 
  10   2  14       40.74       32.88      6.71 o 
  12   2  14       18.79       22.10      6.53 o 
  14   2  14       24.46       25.69      7.32 o 
 -15   3  14       13.16       18.26      8.88 o 
 -13   3  14       19.05       34.77      9.30 o 
 -11   3  14       75.07       87.56     13.45 o 
  -9   3  14        7.72       13.70     10.04 o 
  -7   3  14      118.67      127.21     15.84 o 
  -5   3  14      116.19      147.92     14.83 o 
  -3   3  14       43.91       48.59      9.46 o 
  -1   3  14       42.84       43.57      9.19 o 
   1   3  14       26.72       29.96      6.37 o 
   3   3  14       20.88       22.93      4.72 o 
   5   3  14        2.10        3.96      3.24 o 
   7   3  14       34.26       37.94      7.10 o 
   9   3  14       32.40       52.77      8.42 o 
  11   3  14       10.35       10.44      5.84 o 
  -6   4  14       11.46       18.29      8.39 o 
  -4   4  14       16.53       16.50      7.53 o 
  -2   4  14       28.15       29.74      9.16 o 
   0   4  14        6.11        1.57      6.38 o 
   2   4  14       22.28       17.69     10.87 o 
 -18   0  15       34.13       34.40     13.80 o 
 -16   0  15       19.11       16.42      9.93 o 
 -14   0  15       12.91       15.79      9.93 o 
 -12   0  15      110.90       96.09     17.46 o 
 -10   0  15        0.48       -2.51      6.59 o 
  -8   0  15       85.11       85.47     21.64 o 
  -6   0  15       57.00       46.63     10.98 o 
  -4   0  15      319.82      250.83     21.12 o 
  -2   0  15       29.42       22.48      8.68 o 
   0   0  15       11.44        8.99      5.33 o 
   2   0  15       41.11       32.62     10.25 o 
   4   0  15       58.63       49.35     11.61 o 
   6   0  15       60.90       59.91     13.59 o 
   8   0  15        5.98       14.85      6.69 o 
  10   0  15        8.12        2.30      4.71 o 
  12   0  15       12.15       18.51      8.16 o 
  14   0  15        5.98        9.10      7.63 o 
 -17   1  15        6.50       10.80      6.00 o 
 -15   1  15       36.99       38.19      7.99 o 
 -13   1  15       31.50       36.44      9.38 o 
 -11   1  15      198.10      196.26     20.02 o 
  -9   1  15       53.32       54.84     10.16 o 
  -7   1  15      111.68      113.01     17.80 o 
  -5   1  15       24.06       25.68      7.43 o 
  -3   1  15        2.39        6.25      3.09 o 
  -1   1  15       84.35       87.49     16.31 o 
   1   1  15       22.92       28.79      5.91 o 
   3   1  15       12.67       10.30      4.26 o 
   5   1  15       42.61       40.85      8.12 o 
   7   1  15       28.48       22.47      8.57 o 
   9   1  15        4.82        6.50      4.09 o 
  11   1  15       30.09       44.40      8.99 o 
  13   1  15       10.03       15.40      6.02 o 
 -14   2  15        8.42       12.30      7.01 o 
 -12   2  15       28.99       29.64      8.90 o 
 -10   2  15       32.23       30.95     12.02 o 
  -8   2  15       35.21       53.94     10.25 o 
  -6   2  15      113.75      133.47     13.99 o 
  -4   2  15       15.67       17.06      4.29 o 
  -2   2  15      119.51      112.41     10.26 o 
   0   2  15       76.77       84.98      8.86 o 
   2   2  15       25.46       20.58      4.88 o 
   4   2  15       21.07       26.27      5.66 o 
   6   2  15        7.99        7.14      3.53 o 
   8   2  15       10.02       16.74      5.97 o 
  10   2  15        9.00       11.72      5.67 o 
  -9   3  15       17.97       16.19      7.80 o 
  -7   3  15       42.98       61.58     11.53 o 
  -5   3  15       51.44       46.39      9.89 o 
  -3   3  15        4.13        5.15      5.84 o 
  -1   3  15       11.21       10.43      6.53 o 
   1   3  15        2.02        3.63      4.04 o 
   3   3  15       23.91       30.48      6.94 o 
   5   3  15        4.22        1.78      4.27 o 
 -14   0  16      163.55      155.89     22.17 o 
 -12   0  16       60.65       67.96     17.25 o 
  -6   0  16       44.39       33.67      9.72 o 
  -4   0  16       12.07        8.05      5.54 o 
  -2   0  16       43.52       36.91     10.25 o 
   0   0  16        0.04        4.08      3.87 o 
   2   0  16       42.64       40.25     11.08 o 
   4   0  16       16.70       20.49      7.53 o 
   6   0  16      104.69      128.60     19.97 o 
   8   0  16        0.59        2.82      5.75 o 
  10   0  16       16.98       20.07      8.89 o 
 -13   1  16       95.23      102.40     14.59 o 
 -11   1  16        2.68        5.63      6.70 o 
  -9   1  16       80.60       92.32     17.98 o 
  -7   1  16       23.45       16.97      5.96 o 
  -5   1  16       26.78       28.77      9.51 o 
  -3   1  16       23.04       19.46      8.52 o 
  -1   1  16       12.34       19.49      5.27 o 
   1   1  16       52.08       49.31      9.05 o 
   3   1  16       27.19       28.97      6.31 o 
   5   1  16       12.27       17.12      5.47 o 
   7   1  16        7.43        8.91      4.11 o 
   9   1  16        2.92        2.02      5.28 o 
 -10   2  16       27.24       37.21     10.03 o 
  -8   2  16       17.12       11.76      7.53 o 
  -6   2  16       71.01       70.97     12.41 o 
  -4   2  16       49.79       43.37     12.44 o 
  -2   2  16       18.56       16.50      5.98 o 
   0   2  16        0.83        2.55      3.83 o 
   2   2  16       11.32       15.25      7.47 o 
   4   2  16       25.55       37.22      7.15 o 
   6   2  16        8.12        6.18      4.73 o 
  -6   0  17       33.29       14.32     10.66 o 
  -4   0  17        6.71        4.71      5.75 o 
  -2   0  17        1.81        1.36      5.12 o 
   0   0  17      102.44       77.48     16.21 o 
   2   0  17       23.02       23.94      9.41 o 
  -5   1  17        3.76       10.56      7.32 o 
  -3   1  17        1.04       -1.88      4.50 o 
  -1   1  17        3.09        3.07      4.81 o 
   1   1  17        6.53        4.05      4.39 o 
                                                 
